# Supplementary material for: Synthesis and structure of 1-(2-bromo­phen­yl)-2-chloro-3-(2-chloracet­yl)-1H-indole
Source: Acta Crystallogr E Crystallogr Commun. 2016 Nov 30;72(Pt 12):1867–71. doi: 10.1107/S2056989016018880 (PMC5137630; doi:10.1107/S2056989016018880)
Supplement: Supplementary file 1 [file e-72-01867-sup1.cif]

##############################################################################
#                                                                            #
# This CIF contains the data in a paper accepted for publication in          #
# Acta Crystallographica Section E. It conforms to the requirements of       #
# Notes for Authors for Acta Crystallographica Section E, and has been       #
# peer reviewed under the auspices of the IUCr Commission on Journals.       #
#                                                                            #
# Full details of the Crystallographic Information File format               #
# are given in the paper "The Crystallographic Information File (CIF):       #
# a New Standard Archive File for Crystallography" by S. R. Hall, F. H.      #
# Allen and I. D. Brown [Acta Cryst. (1991), A47, 655-685].                  #
#                                                                            #
# The current version of the core CIF dictionary is obtainable from          #
# ftp://ftp.iucr.org/pub/cif_core.dic.                                       #
#                                                                            #
# Software is freely available for graphical display of the structure(s)     #
# in this CIF. For information consult the CIF software page                 #
# http://www.iucr.org/resources/cif/software.                                #
#                                                                            #
# This file may be used for bona fide research purposes within the           #
# scientific community so long as proper attribution is given to the journal # 
# article from which it was obtained.                                        #
#                                                                            #
##############################################################################
data_I
_audit_creation_method     SHELXL-97
_journal_date_recd_electronic     2016-10-31
_journal_date_accepted     2016-11-25
_journal_name_full     'Acta Crystallographica, Section E'
_journal_year     2016
_journal_volume     72
_journal_issue     12
_journal_page_first     1867
_journal_page_last     1871
_journal_paper_category     GO
_journal_paper_doi     10.1107/S2056989016018880
_journal_coeditor_code     LH5827
_publ_contact_author_name     'Fang, Qi'
_publ_contact_author_address
;
State Key Laboratory of Crystal Materials
Shandong University
Jinan 250100
People's Republic of China
;
_publ_contact_author_email     'fangqi@sdu.edu.cn'
_publ_contact_author_fax     '0086 531 88362782'
_publ_contact_author_phone     '0086 531 88362782'
_publ_section_title
;
Synthesis and structure of
1-(2-bromophenyl)-2-chloro-3-(2-chloracetyl)-1<i>H</i>-indole
;
_publ_section_title_footnote     .
loop_
    _publ_author_name
    _publ_author_footnote
    _publ_author_address
    'Zhang, Ting-ting' .
;
School of Chemistry and Chemical Engineering,
Shandong University
Jinan 250100
People's Republic of China
;
    'Wang, Bing' .
;
State Key Laboratory of Crystal Materials
Shandong University
Jinan 250100
People's Republic of China
;
    'Lu, Qing' .
;
State Key Laboratory of Crystal Materials
Shandong University
Jinan 250100
People's Republic of China
;
    'Zhao, Jun-fang' .
;
Technical Institute of Physics and Chemistry,
Chinese Academy of Science
Beijing 100190
People's Republic of China
;
    'Lei, Hong' .
;
State Key Laboratory of Crystal Materials
Shandong University
Jinan 250100
People's Republic of China
;
    'Fang, Qi' .
;
State Key Laboratory of Crystal Materials
Shandong University
Jinan 250100
People's Republic of China
;
_publ_section_synopsis
;
In this indole derivative, the dihedral angle between the mean plane of the
indole ring system and the mean plane of the benzene ring of the 2-bromophenyl
group is 77.6(1)\%. In the crystal, pairs of molecules are face-to-face
embraced <i>via</i> two weak C---H...O hydrogen bonds, forming inversion
dimers which are connected by head-to-head Cl...Cl intermolecular contacts to
build a molecular sheet parallel to (101). Neighbouring sheets are stacked
together  by further short Cl...Cl intermolecular contacts to construct the
three-dimensional structure.
;
_chemical_name_systematic
;
1-(2-Bromophenyl)-2-chloro-3-(2-chloracetyl)-1<i>H</i>-indole
;
_chemical_name_common     ?
_chemical_formula_moiety     'C16 H10 Br Cl2 N O'
_chemical_formula_sum     'C16 H10 Br Cl2 N O'
_chemical_formula_iupac     'C16 H10 Br Cl2 N O'
_chemical_formula_weight     383.06
_chemical_melting_point     ?
_symmetry_cell_setting     monoclinic
_symmetry_space_group_name_H-M     'P 21/n'
_symmetry_space_group_name_Hall     '-P 2yn'
loop_
    _symmetry_equiv_pos_as_xyz
    'x, y, z'
    '-x+1/2, y+1/2, -z+1/2'
    '-x, -y, -z'
    'x-1/2, -y-1/2, z-1/2'
_cell_length_a     10.2155(10)
_cell_length_b     11.3645(11)
_cell_length_c     13.5252(13)
_cell_angle_alpha     90.00
_cell_angle_beta     101.141(2)
_cell_angle_gamma     90.00
_cell_volume     1540.6(3)
_cell_formula_units_Z     4
_cell_measurement_reflns_used     6321
_cell_measurement_theta_min     2.30
_cell_measurement_theta_max     26.31
_cell_measurement_temperature     297(2)
_exptl_crystal_description     parallelpiped
_exptl_crystal_colour     colourless
_exptl_crystal_size_max     0.48
_exptl_crystal_size_mid     0.41
_exptl_crystal_size_min     0.38
_exptl_crystal_density_diffrn     1.652
_exptl_crystal_density_meas     ?
_exptl_crystal_density_method     'not measured'
_exptl_crystal_F_000     760
_exptl_absorpt_coefficient_mu     3.011
_exptl_absorpt_correction_type     multi-scan
_exptl_absorpt_process_details
;
(APEX2; Bruker, 2005)
;
_exptl_absorpt_correction_T_min     0.3235
_exptl_absorpt_correction_T_max     0.3980
_exptl_special_details
;
Scan width 0.3\% \w , Crystal to detector distance 5.964 cm,
exposure time 10s, 10 hours for data collection, without scale.
The 4 omiga-run take the following theta, initial-omiga, phi values
and the following sweep-ranges, respectively
-25, -28, 0, 186 (negatively run)
-28, 146, 180, 186 (positively run)
-33, -28, 90, 186 (negatively run)
-33, 127, 270, 220 (positively run)
;
_diffrn_ambient_temperature     297(2)
_diffrn_radiation_type     MoK\a
_diffrn_radiation_wavelength     0.71073
_diffrn_radiation_source     'fine-focus sealed tube'
_diffrn_radiation_monochromator     graphite
_diffrn_measurement_device_type     'Bruker APEXII CCD'
_diffrn_measurement_method     '\w scans'
_diffrn_detector_area_resol_mean     8.3
_diffrn_reflns_number     19200
_diffrn_reflns_av_R_equivalents     0.0839
_diffrn_reflns_av_sigmaI/netI     0.0507
_diffrn_reflns_theta_min     2.30
_diffrn_reflns_theta_max     29.30
_diffrn_reflns_theta_full     29.30
_diffrn_measured_fraction_theta_max     0.981
_diffrn_measured_fraction_theta_full     0.981
_diffrn_reflns_limit_h_min     -14
_diffrn_reflns_limit_h_max     13
_diffrn_reflns_limit_k_min     -15
_diffrn_reflns_limit_k_max     15
_diffrn_reflns_limit_l_min     -18
_diffrn_reflns_limit_l_max     18
_refine_special_details
;
 Refinement of F^2^ against ALL reflections.  The weighted R-factor wR and
 goodness of fit S are based on F^2^, conventional R-factors R are based
 on F, with F set to zero for negative F^2^. The threshold expression of
 F^2^ > 2sigma(F^2^) is used only for calculating R-factors(gt) etc. and is
 not relevant to the choice of reflections for refinement.  R-factors based
 on F^2^ are statistically about twice as large as those based on F, and R-
 factors based on ALL data will be even larger.
;
_reflns_number_total     4126
_reflns_number_gt     2654
_reflns_threshold_expression     'I>2\s(I)'
_refine_ls_structure_factor_coef     Fsqd
_refine_ls_matrix_type     full
_refine_ls_R_factor_all     0.0549
_refine_ls_R_factor_gt     0.0319
_refine_ls_wR_factor_gt     0.0814
_refine_ls_wR_factor_ref     0.0862
_refine_ls_goodness_of_fit_ref     0.936
_refine_ls_restrained_S_all     0.937
_refine_ls_number_reflns     4126
_refine_ls_number_parameters     266
_refine_ls_number_restraints     2
_refine_ls_hydrogen_treatment     mixed
_refine_ls_weighting_scheme     calc
_refine_ls_weighting_details
         'calc w=1/[\s^2^(Fo^2^)+(0.0405P)^2^+0.0000P] where P=(Fo^2^+2Fc^2^)/3'
_atom_sites_solution_hydrogens     mixed
_atom_sites_solution_primary     direct
_atom_sites_solution_secondary     difmap
_refine_ls_shift/su_max     0.002
_refine_ls_shift/su_mean     0.000
_refine_diff_density_max     0.268
_refine_diff_density_min     -0.366
_refine_ls_extinction_method     none
_refine_ls_extinction_coef     ?
loop_
    _atom_type_symbol
    _atom_type_description
    _atom_type_scat_dispersion_real
    _atom_type_scat_dispersion_imag
    _atom_type_scat_source
    'C' 'C' 0.0033 0.0016
                         'International Tables Vol C Tables 4.2.6.8 and 6.1.1.4'
    'H' 'H' 0.0000 0.0000
                         'International Tables Vol C Tables 4.2.6.8 and 6.1.1.4'
    'N' 'N' 0.0061 0.0033
                         'International Tables Vol C Tables 4.2.6.8 and 6.1.1.4'
    'O' 'O' 0.0106 0.0060
                         'International Tables Vol C Tables 4.2.6.8 and 6.1.1.4'
    'Cl' 'Cl' 0.1484 0.1585
                         'International Tables Vol C Tables 4.2.6.8 and 6.1.1.4'
    'Br' 'Br' -0.2901 2.4595
                         'International Tables Vol C Tables 4.2.6.8 and 6.1.1.4'
_computing_data_collection
;
APEX2 (Bruker, 2005)
;
_computing_cell_refinement
;
SAINT (Bruker, 2005)
;
_computing_data_reduction
;
SAINT (Bruker, 2005)
;
_computing_structure_solution
;
SHELXS97 (Sheldrick, 2008)
;
_computing_structure_refinement
;
SHELXL97 (Sheldrick, 2008)
;
_computing_molecular_graphics
;
SHELXTL (Sheldrick, 2008)
;
_computing_publication_material
;
SHELXTL (Sheldrick, 2008)
;
loop_
    _atom_site_type_symbol
    _atom_site_label
    _atom_site_fract_x
    _atom_site_fract_y
    _atom_site_fract_z
    _atom_site_U_iso_or_equiv
    _atom_site_adp_type
    _atom_site_calc_flag
    _atom_site_refinement_flags
    _atom_site_occupancy
    _atom_site_symmetry_multiplicity
    _atom_site_disorder_assembly
    _atom_site_disorder_group
    Br Br1 0.9017(3) 0.45726(16) 0.23888(15) 0.0680(7) Uani d PD 0.61(2) 1 A 1
    Br Br1' 0.8772(11) 0.4504(4) 0.2351(4) 0.1042(14) Uani d PD 0.39(2) 1 A 2
    Cl Cl1 0.84021(4) 0.52798(5) 0.50311(4) 0.06661(18) Uani d . 1 1 . .
    Cl Cl2 0.58942(6) 0.87898(4) 0.54210(5) 0.07744(19) Uani d . 1 1 A .
    O O1 0.42385(12) 0.70363(11) 0.42434(10) 0.0616(4) Uani d . 1 1 . .
    N N1 0.68599(12) 0.39373(11) 0.37045(10) 0.0431(3) Uani d D 1 1 . .
    C C1 0.69364(14) 0.49615(15) 0.42401(13) 0.0416(4) Uani d . 1 1 A .
    C C2 0.57445(15) 0.55577(13) 0.40546(13) 0.0391(4) Uani d . 1 1 . .
    C C3 0.48447(14) 0.48228(14) 0.33524(12) 0.0379(3) Uani d . 1 1 A .
    C C4 0.35010(16) 0.49101(17) 0.28691(14) 0.0467(4) Uani d . 1 1 . .
    C C5 0.29617(18) 0.40323(18) 0.22190(14) 0.0539(5) Uani d . 1 1 A .
    C C6 0.37137(19) 0.30638(18) 0.20265(15) 0.0569(5) Uani d . 1 1 . .
    C C7 0.50340(19) 0.29551(17) 0.24809(14) 0.0520(4) Uani d . 1 1 A .
    C C8 0.55681(15) 0.38361(13) 0.31437(12) 0.0401(4) Uani d . 1 1 A .
    C C9 0.7934(11) 0.3110(9) 0.3708(9) 0.040(2) Uani d PD 0.61(2) 1 A 1
    C C10 0.7877(9) 0.2168(11) 0.4317(7) 0.059(2) Uani d P 0.61(2) 1 A 1
    H H10A 0.7200 0.2113 0.4686 0.070 Uiso calc PR 0.61(2) 1 A 1
    C C11 0.8827(10) 0.1295(8) 0.4386(7) 0.079(3) Uani d P 0.61(2) 1 A 1
    H H11A 0.8793 0.0648 0.4802 0.094 Uiso calc PR 0.61(2) 1 A 1
    C C12 0.9831(7) 0.1383(7) 0.3834(8) 0.067(5) Uani d P 0.61(2) 1 A 1
    H H12A 1.0474 0.0794 0.3891 0.081 Uiso calc PR 0.61(2) 1 A 1
    C C13 0.9900(11) 0.2300(12) 0.3216(9) 0.062(3) Uani d P 0.61(2) 1 A 1
    H H13A 1.0569 0.2342 0.2839 0.074 Uiso calc PR 0.61(2) 1 A 1
    C C14 0.8935(12) 0.3191(8) 0.3156(10) 0.044(2) Uani d PD 0.61(2) 1 A 1
    C C9' 0.7814(16) 0.3002(12) 0.3785(15) 0.041(4) Uani d PGD 0.39(2) 1 A 2
    C C10' 0.7798(10) 0.1928(12) 0.4275(10) 0.042(3) Uani d PG 0.39(2) 1 A 2
    H H10B 0.7110 0.1754 0.4611 0.050 Uiso calc PR 0.39(2) 1 A 2
    C C11' 0.8812(10) 0.1116(7) 0.4262(9) 0.062(4) Uani d PG 0.39(2) 1 A 2
    H H11B 0.8801 0.0397 0.4589 0.074 Uiso calc PR 0.39(2) 1 A 2
    C C12' 0.9841(11) 0.1377(11) 0.3759(12) 0.078(9) Uani d PG 0.39(2) 1 A 2
    H H12B 1.0519 0.0833 0.3751 0.094 Uiso calc PR 0.39(2) 1 A 2
    C C13' 0.9857(15) 0.2451(15) 0.3270(14) 0.053(5) Uani d PG 0.39(2) 1 A 2
    H H13B 1.0546 0.2625 0.2933 0.063 Uiso calc PR 0.39(2) 1 A 2
    C C14' 0.8844(19) 0.3263(12) 0.3282(16) 0.051(5) Uani d PGD 0.39(2) 1 A 2
    C C15 0.53832(16) 0.66877(14) 0.44448(12) 0.0427(4) Uani d . 1 1 A .
    C C16 0.64660(19) 0.73974(16) 0.50983(16) 0.0537(5) Uani d . 1 1 . .
    H H5 0.2000(19) 0.4086(16) 0.1867(14) 0.054(5) Uiso d . 1 1 . .
    H H4 0.305(2) 0.5574(17) 0.3006(15) 0.062(6) Uiso d . 1 1 . .
    H H6 0.3308(18) 0.2474(17) 0.1547(14) 0.058(5) Uiso d . 1 1 . .
    H H7 0.555(2) 0.240(2) 0.2376(15) 0.072(7) Uiso d . 1 1 . .
    H H16A 0.6823(19) 0.6949(18) 0.5708(16) 0.063(6) Uiso d . 1 1 . .
    H H16B 0.728(2) 0.7566(19) 0.4713(15) 0.074(6) Uiso d . 1 1 . .
loop_
    _atom_site_aniso_label
    _atom_site_aniso_U_11
    _atom_site_aniso_U_22
    _atom_site_aniso_U_33
    _atom_site_aniso_U_12
    _atom_site_aniso_U_13
    _atom_site_aniso_U_23
    Br1 0.0676(9) 0.0545(7) 0.0882(9) 0.0102(3) 0.0310(8) 0.0153(4)
    Br1' 0.113(3) 0.0880(14) 0.131(2) 0.0047(11) 0.0714(17) 0.0209(9)
    Cl1 0.0333(2) 0.0777(3) 0.0813(4) 0.0123(2) -0.0078(2) -0.0336(3)
    Cl2 0.1014(4) 0.0418(3) 0.0902(4) 0.0102(3) 0.0213(3) -0.0139(2)
    O1 0.0450(7) 0.0610(8) 0.0766(9) 0.0230(6) 0.0063(6) -0.0095(7)
    N1 0.0339(7) 0.0424(7) 0.0506(8) 0.0114(6) 0.0025(6) -0.0093(6)
    C1 0.0295(7) 0.0446(8) 0.0488(10) 0.0049(7) 0.0032(7) -0.0088(7)
    C2 0.0321(7) 0.0402(8) 0.0453(9) 0.0058(6) 0.0081(7) -0.0018(7)
    C3 0.0322(7) 0.0397(8) 0.0410(9) 0.0013(6) 0.0052(7) 0.0043(7)
    C4 0.0318(8) 0.0526(10) 0.0545(11) 0.0037(8) 0.0056(7) 0.0118(9)
    C5 0.0382(9) 0.0636(12) 0.0552(12) -0.0099(8) -0.0025(8) 0.0127(9)
    C6 0.0576(12) 0.0555(11) 0.0526(11) -0.0156(9) -0.0020(9) 0.0019(9)
    C7 0.0556(11) 0.0442(10) 0.0536(11) 0.0014(9) 0.0045(9) -0.0036(8)
    C8 0.0348(8) 0.0414(8) 0.0429(9) 0.0026(7) 0.0042(7) 0.0009(7)
    C9 0.040(4) 0.037(3) 0.042(4) 0.017(3) 0.006(3) -0.001(2)
    C10 0.073(4) 0.051(4) 0.059(4) 0.024(3) 0.032(3) -0.001(3)
    C11 0.125(7) 0.064(3) 0.058(3) 0.044(4) 0.046(4) 0.021(3)
    C12 0.067(8) 0.072(9) 0.062(6) 0.050(7) 0.011(5) 0.010(5)
    C13 0.055(5) 0.075(6) 0.057(5) 0.037(4) 0.015(4) -0.010(4)
    C14 0.044(4) 0.052(4) 0.040(3) 0.011(3) 0.015(3) -0.013(2)
    C9' 0.030(5) 0.054(8) 0.040(6) 0.003(4) 0.008(4) -0.010(5)
    C10' 0.045(4) 0.029(4) 0.048(5) 0.009(3) 0.001(3) 0.000(3)
    C11' 0.060(6) 0.049(4) 0.069(6) 0.038(4) -0.008(5) -0.018(4)
    C12' 0.091(15) 0.080(16) 0.072(11) 0.033(11) 0.038(9) -0.018(9)
    C13' 0.055(8) 0.051(6) 0.060(7) 0.005(6) 0.030(6) -0.014(4)
    C14' 0.053(8) 0.045(5) 0.056(9) 0.019(5) 0.010(5) -0.005(5)
    C15 0.0419(9) 0.0396(8) 0.0474(10) 0.0100(7) 0.0105(7) 0.0022(7)
    C16 0.0566(11) 0.0387(9) 0.0651(13) 0.0053(8) 0.0101(10) -0.0075(9)
_geom_special_details
;
 All esds (except the esd in the dihedral angle between two l.s. planes)
 are estimated using the full covariance matrix.  The cell esds are taken
 into account individually in the estimation of esds in distances, angles
 and torsion angles; correlations between esds in cell parameters are only
 used when they are defined by crystal symmetry.  An approximate (isotropic)
 treatment of cell esds is used for estimating esds involving l.s. planes.
;
loop_
    _geom_bond_atom_site_label_1
    _geom_bond_atom_site_label_2
    _geom_bond_site_symmetry_2
    _geom_bond_distance
    _geom_bond_publ_flag
    Br1 C14 . 1.892(5) ?
    Br1' C14' . 1.883(6) ?
    Cl1 C1 . 1.7025(15) ?
    Cl2 C16 . 1.7703(18) ?
    O1 C15 . 1.2147(18) ?
    N1 C1 . 1.365(2) ?
    N1 C8 . 1.3939(19) ?
    N1 C9' . 1.432(6) ?
    N1 C9 . 1.444(4) ?
    C1 C2 . 1.374(2) ?
    C2 C3 . 1.452(2) ?
    C2 C15 . 1.463(2) ?
    C3 C8 . 1.401(2) ?
    C3 C4 . 1.405(2) ?
    C4 C5 . 1.373(3) ?
    C4 H4 . 0.92(2) ?
    C5 C6 . 1.395(3) ?
    C5 H5 . 1.007(19) ?
    C6 C7 . 1.375(3) ?
    C6 H6 . 0.969(19) ?
    C7 C8 . 1.384(2) ?
    C7 H7 . 0.85(2) ?
    C9 C10 . 1.359(7) ?
    C9 C14 . 1.381(7) ?
    C10 C11 . 1.379(7) ?
    C10 H10A . 0.9300 ?
    C11 C12 . 1.385(7) ?
    C11 H11A . 0.9300 ?
    C12 C13 . 1.346(7) ?
    C12 H12A . 0.9300 ?
    C13 C14 . 1.404(7) ?
    C13 H13A . 0.9300 ?
    C9' C10' . 1.3900 ?
    C9' C14' . 1.3900 ?
    C10' C11' . 1.3900 ?
    C10' H10B . 0.9300 ?
    C11' C12' . 1.3900 ?
    C11' H11B . 0.9300 ?
    C12' C13' . 1.3900 ?
    C12' H12B . 0.9300 ?
    C13' C14' . 1.3900 ?
    C13' H13B . 0.9300 ?
    C15 C16 . 1.509(2) ?
    C16 H16A . 0.98(2) ?
    C16 H16B . 1.08(2) ?
loop_
    _geom_angle_atom_site_label_1
    _geom_angle_atom_site_label_2
    _geom_angle_atom_site_label_3
    _geom_angle_site_symmetry_1
    _geom_angle_site_symmetry_3
    _geom_angle
    _geom_angle_publ_flag
    C1 N1 C8 . . 108.06(12) ?
    C1 N1 C9' . . 128.6(9) ?
    C8 N1 C9' . . 122.6(9) ?
    C1 N1 C9 . . 126.0(6) ?
    C8 N1 C9 . . 125.9(6) ?
    C9' N1 C9 . . 8.5(10) ?
    N1 C1 C2 . . 111.46(13) ?
    N1 C1 Cl1 . . 117.90(11) ?
    C2 C1 Cl1 . . 130.61(13) ?
    C1 C2 C3 . . 105.22(14) ?
    C1 C2 C15 . . 130.08(15) ?
    C3 C2 C15 . . 124.70(13) ?
    C8 C3 C4 . . 117.94(16) ?
    C8 C3 C2 . . 107.47(13) ?
    C4 C3 C2 . . 134.58(16) ?
    C5 C4 C3 . . 118.80(18) ?
    C5 C4 H4 . . 124.5(13) ?
    C3 C4 H4 . . 116.7(13) ?
    C4 C5 C6 . . 121.70(17) ?
    C4 C5 H5 . . 119.5(11) ?
    C6 C5 H5 . . 118.8(11) ?
    C7 C6 C5 . . 121.01(18) ?
    C7 C6 H6 . . 119.6(11) ?
    C5 C6 H6 . . 119.4(11) ?
    C6 C7 C8 . . 117.03(18) ?
    C6 C7 H7 . . 125.0(14) ?
    C8 C7 H7 . . 118.0(14) ?
    C7 C8 N1 . . 128.72(15) ?
    C7 C8 C3 . . 123.51(15) ?
    N1 C8 C3 . . 107.76(13) ?
    C10 C9 C14 . . 120.2(4) ?
    C10 C9 N1 . . 113.1(9) ?
    C14 C9 N1 . . 126.6(9) ?
    C9 C10 C11 . . 119.7(4) ?
    C9 C10 H10A . . 120.1 ?
    C11 C10 H10A . . 120.1 ?
    C10 C11 C12 . . 119.8(4) ?
    C10 C11 H11A . . 120.1 ?
    C12 C11 H11A . . 120.1 ?
    C13 C12 C11 . . 121.6(4) ?
    C13 C12 H12A . . 119.2 ?
    C11 C12 H12A . . 119.2 ?
    C12 C13 C14 . . 118.4(5) ?
    C12 C13 H13A . . 120.8 ?
    C14 C13 H13A . . 120.8 ?
    C9 C14 C13 . . 120.3(5) ?
    C9 C14 Br1 . . 117.9(7) ?
    C13 C14 Br1 . . 121.7(7) ?
    C10' C9' C14' . . 120.0 ?
    C10' C9' N1 . . 128.1(11) ?
    C14' C9' N1 . . 111.9(11) ?
    C9' C10' C11' . . 120.0 ?
    C9' C10' H10B . . 120.0 ?
    C11' C10' H10B . . 120.0 ?
    C12' C11' C10' . . 120.0 ?
    C12' C11' H11B . . 120.0 ?
    C10' C11' H11B . . 120.0 ?
    C11' C12' C13' . . 120.0 ?
    C11' C12' H12B . . 120.0 ?
    C13' C12' H12B . . 120.0 ?
    C12' C13' C14' . . 120.0 ?
    C12' C13' H13B . . 120.0 ?
    C14' C13' H13B . . 120.0 ?
    C13' C14' C9' . . 120.0 ?
    C13' C14' Br1' . . 114.9(9) ?
    C9' C14' Br1' . . 123.5(9) ?
    O1 C15 C2 . . 120.30(15) ?
    O1 C15 C16 . . 121.46(15) ?
    C2 C15 C16 . . 118.24(13) ?
    C15 C16 Cl2 . . 112.50(12) ?
    C15 C16 H16A . . 109.1(11) ?
    Cl2 C16 H16A . . 110.2(12) ?
    C15 C16 H16B . . 111.0(11) ?
    Cl2 C16 H16B . . 106.4(11) ?
    H16A C16 H16B . . 107.5(16) ?
loop_
    _geom_torsion_atom_site_label_1
    _geom_torsion_atom_site_label_2
    _geom_torsion_atom_site_label_3
    _geom_torsion_atom_site_label_4
    _geom_torsion_site_symmetry_1
    _geom_torsion_site_symmetry_2
    _geom_torsion_site_symmetry_3
    _geom_torsion_site_symmetry_4
    _geom_torsion
    _geom_torsion_publ_flag
    C8 N1 C1 C2 . . . . -0.4(2) ?
    C9' N1 C1 C2 . . . . -170.9(8) ?
    C9 N1 C1 C2 . . . . 178.9(6) ?
    C8 N1 C1 Cl1 . . . . 177.68(12) ?
    C9' N1 C1 Cl1 . . . . 7.2(8) ?
    C9 N1 C1 Cl1 . . . . -3.0(6) ?
    N1 C1 C2 C3 . . . . 1.0(2) ?
    Cl1 C1 C2 C3 . . . . -176.78(15) ?
    N1 C1 C2 C15 . . . . -178.77(16) ?
    Cl1 C1 C2 C15 . . . . 3.4(3) ?
    C1 C2 C3 C8 . . . . -1.20(19) ?
    C15 C2 C3 C8 . . . . 178.58(15) ?
    C1 C2 C3 C4 . . . . 179.79(19) ?
    C15 C2 C3 C4 . . . . -0.4(3) ?
    C8 C3 C4 C5 . . . . 0.0(2) ?
    C2 C3 C4 C5 . . . . 178.90(19) ?
    C3 C4 C5 C6 . . . . -0.2(3) ?
    C4 C5 C6 C7 . . . . -0.3(3) ?
    C5 C6 C7 C8 . . . . 1.0(3) ?
    C6 C7 C8 N1 . . . . 179.49(17) ?
    C6 C7 C8 C3 . . . . -1.2(3) ?
    C1 N1 C8 C7 . . . . 179.00(18) ?
    C9' N1 C8 C7 . . . . -9.8(8) ?
    C9 N1 C8 C7 . . . . -0.3(6) ?
    C1 N1 C8 C3 . . . . -0.38(18) ?
    C9' N1 C8 C3 . . . . 170.8(8) ?
    C9 N1 C8 C3 . . . . -179.7(6) ?
    C4 C3 C8 C7 . . . . 0.8(3) ?
    C2 C3 C8 C7 . . . . -178.44(16) ?
    C4 C3 C8 N1 . . . . -179.82(15) ?
    C2 C3 C8 N1 . . . . 0.98(18) ?
    C1 N1 C9 C10 . . . . 99.5(8) ?
    C8 N1 C9 C10 . . . . -81.3(8) ?
    C9' N1 C9 C10 . . . . -11(9) ?
    C1 N1 C9 C14 . . . . -81.7(8) ?
    C8 N1 C9 C14 . . . . 97.4(9) ?
    C9' N1 C9 C14 . . . . 168(10) ?
    C14 C9 C10 C11 . . . . 0.2(7) ?
    N1 C9 C10 C11 . . . . 179.1(11) ?
    C9 C10 C11 C12 . . . . 0.0(9) ?
    C10 C11 C12 C13 . . . . -0.7(9) ?
    C11 C12 C13 C14 . . . . 1.2(8) ?
    C10 C9 C14 C13 . . . . 0.3(7) ?
    N1 C9 C14 C13 . . . . -178.4(12) ?
    C10 C9 C14 Br1 . . . . -176.1(10) ?
    N1 C9 C14 Br1 . . . . 5.2(10) ?
    C12 C13 C14 C9 . . . . -1.0(7) ?
    C12 C13 C14 Br1 . . . . 175.3(11) ?
    C1 N1 C9' C10' . . . . 100.8(14) ?
    C8 N1 C9' C10' . . . . -68.5(16) ?
    C9 N1 C9' C10' . . . . 176(11) ?
    C1 N1 C9' C14' . . . . -80.0(9) ?
    C8 N1 C9' C14' . . . . 110.7(8) ?
    C9 N1 C9' C14' . . . . -5(9) ?
    C14' C9' C10' C11' . . . . 0.0 ?
    N1 C9' C10' C11' . . . . 179.2(19) ?
    C9' C10' C11' C12' . . . . 0.0 ?
    C10' C11' C12' C13' . . . . 0.0 ?
    C11' C12' C13' C14' . . . . 0.0 ?
    C12' C13' C14' C9' . . . . 0.0 ?
    C12' C13' C14' Br1' . . . . -166.3(16) ?
    C10' C9' C14' C13' . . . . 0.0 ?
    N1 C9' C14' C13' . . . . -179.3(16) ?
    C10' C9' C14' Br1' . . . . 165.0(17) ?
    N1 C9' C14' Br1' . . . . -14.2(13) ?
    C1 C2 C15 O1 . . . . -174.92(18) ?
    C3 C2 C15 O1 . . . . 5.4(3) ?
    C1 C2 C15 C16 . . . . 5.1(3) ?
    C3 C2 C15 C16 . . . . -174.67(17) ?
    O1 C15 C16 Cl2 . . . . -4.9(2) ?
    C2 C15 C16 Cl2 . . . . 175.12(13) ?
loop_
    _geom_hbond_atom_site_label_D
    _geom_hbond_atom_site_label_H
    _geom_hbond_atom_site_label_A
    _geom_hbond_site_symmetry_A
    _geom_hbond_distance_DH
    _geom_hbond_distance_HA
    _geom_hbond_distance_DA
    _geom_hbond_angle_DHA
    C4 H4 O1 . 0.92(2) 2.502(19) 3.053(2) 118.5(15)
    C16 H16A Cl1 . 0.98(2) 2.759(19) 3.1275(18) 103.0(13)
    C10 H10A O1 3_666 0.93 2.45 3.302(7) 152.0
_iucr_refine_instructions_details
;
TITL 15fq11raw in P2(1)/n
CELL  0.71073   10.2155   11.3645   13.5252    90.000   101.141    90.000
ZERR        4    0.0010    0.0011    0.0013     0.000     0.002     0.000
LATT 1
SYMM -x+1/2, y+1/2, -z+1/2
SFAC C  H  Br Cl N  O
UNIT 64  40  4  8  4  4
L.S. 100
ACTA
BOND $H
FMAP 2
PLAN 10
SIZE    0.3800    0.4100    0.4800
HTAB C4 O1
HTAB C16 Cl1
HTAB C10 O1_$1
EQIV $1 1-x, 1-y, 1-z
SADI 0.01 C14 Br1 C14' Br1'
SADI 0.01 C9 N1 C9' N1
CONF
TEMP    24
WGHT    0.040500
FVAR       0.26289   0.60983
PART 1
BR1   3    0.901719    0.457263    0.238879    21.00000    0.06757    0.05451 =
         0.08822    0.01532    0.03100    0.01016
PART 2
BR1'  3    0.877231    0.450368    0.235082   -21.00000    0.11252    0.08799 =
         0.13132    0.02092    0.07138    0.00468
PART 0
CL1   4    0.840213    0.527985    0.503113    11.00000    0.03333    0.07768 =
         0.08125   -0.03357   -0.00779    0.01231
CL2   4    0.589422    0.878977    0.542100    11.00000    0.10142    0.04182 =
         0.09019   -0.01388    0.02129    0.01023
O1    6    0.423851    0.703632    0.424335    11.00000    0.04501    0.06097 =
         0.07661   -0.00945    0.00631    0.02300
N1    5    0.685991    0.393727    0.370447    11.00000    0.03394    0.04239 =
         0.05060   -0.00925    0.00250    0.01140
C1    1    0.693636    0.496145    0.424005    11.00000    0.02953    0.04465 =
         0.04877   -0.00884    0.00316    0.00490
C2    1    0.574446    0.555772    0.405463    11.00000    0.03207    0.04019 =
         0.04525   -0.00181    0.00813    0.00582
C3    1    0.484468    0.482277    0.335240    11.00000    0.03221    0.03972 =
         0.04096    0.00430    0.00522    0.00126
C4    1    0.350100    0.491009    0.286907    11.00000    0.03183    0.05258 =
         0.05451    0.01181    0.00562    0.00366
C5    1    0.296169    0.403226    0.221900    11.00000    0.03819    0.06365 =
         0.05522    0.01267   -0.00250   -0.00990
C6    1    0.371375    0.306381    0.202645    11.00000    0.05755    0.05551 =
         0.05265    0.00190   -0.00203   -0.01561
C7    1    0.503400    0.295513    0.248091    11.00000    0.05561    0.04419 =
         0.05361   -0.00357    0.00446    0.00144
C8    1    0.556814    0.383614    0.314371    11.00000    0.03481    0.04138 =
         0.04292    0.00091    0.00417    0.00261
PART 1
C9    1    0.793359    0.310968    0.370752    21.00000    0.03989    0.03676 =
         0.04195   -0.00123    0.00646    0.01667
C10   1    0.787665    0.216778    0.431722    21.00000    0.07350    0.05078 =
         0.05930   -0.00090    0.03154    0.02361
AFIX  43
H10A  2    0.719962    0.211258    0.468631    21.00000   -1.20000
AFIX   0
C11   1    0.882699    0.129464    0.438605    21.00000    0.12530    0.06430 =
         0.05755    0.02094    0.04602    0.04401
AFIX  43
H11A  2    0.879347    0.064829    0.480216    21.00000   -1.20000
AFIX   0
C12   1    0.983143    0.138299    0.383379    21.00000    0.06660    0.07201 =
         0.06240    0.01045    0.01091    0.04993
AFIX  43
H12A  2    1.047426    0.079448    0.389087    21.00000   -1.20000
AFIX   0
C13   1    0.989970    0.230002    0.321648    21.00000    0.05487    0.07496 =
         0.05660   -0.01040    0.01514    0.03653
AFIX  43
H13A  2    1.056912    0.234249    0.283937    21.00000   -1.20000
AFIX   0
C14   1    0.893544    0.319130    0.315563    21.00000    0.04364    0.05172 =
         0.03967   -0.01261    0.01501    0.01085
PART 2
AFIX  66
C9'   1    0.781427    0.300208    0.378499   -21.00000    0.02979    0.05418 =
         0.04001   -0.00962    0.00843    0.00291
C10'  1    0.779835    0.192833    0.427466   -21.00000    0.04486    0.02856 =
         0.04847    0.00002    0.00051    0.00924
AFIX  43
H10B  2    0.710960    0.175363    0.461088   -21.00000   -1.20000
AFIX  65
C11'  1    0.881186    0.111569    0.426181   -21.00000    0.05974    0.04917 =
         0.06913   -0.01815   -0.00790    0.03784
AFIX  43
H11B  2    0.880120    0.039729    0.458944   -21.00000   -1.20000
AFIX  65
C12'  1    0.984128    0.137680    0.375930   -21.00000    0.09132    0.07963 =
         0.07234   -0.01804    0.03821    0.03269
AFIX  43
H12B  2    1.051938    0.083308    0.375070   -21.00000   -1.20000
AFIX  65
C13'  1    0.985721    0.245054    0.326963   -21.00000    0.05495    0.05064 =
         0.06020   -0.01410    0.03030    0.00511
AFIX  43
H13B  2    1.054597    0.262523    0.293341   -21.00000   -1.20000
AFIX  65
C14'  1    0.884372    0.326319    0.328247   -21.00000    0.05256    0.04482 =
         0.05558   -0.00487    0.01030    0.01897
PART 0
AFIX   0
C15   1    0.538325    0.668771    0.444484    11.00000    0.04187    0.03961 =
         0.04735    0.00217    0.01055    0.01001
C16   1    0.646596    0.739742    0.509825    11.00000    0.05655    0.03869 =
         0.06512   -0.00750    0.01010    0.00533
H5    2    0.200017    0.408571    0.186745    11.00000    0.05449
H4    2    0.304509    0.557395    0.300604    11.00000    0.06196
H6    2    0.330776    0.247429    0.154661    11.00000    0.05758
H7    2    0.554542    0.239791    0.237591    11.00000    0.07167
H16A  2    0.682289    0.694884    0.570822    11.00000    0.06349
H16B  2    0.728485    0.756556    0.471285    11.00000    0.07441
HKLF 4
REM  15fq11raw in P2(1)/n
REM R1 =  0.0319 for   2654 Fo > 4sig(Fo)  and  0.0549 for all   4126 data
REM    266 parameters refined using      2 restraints
END
WGHT      0.0405      0.0000
REM Highest difference peak  0.268,  deepest hole -0.366,  1-sigma level  0.051
Q1    1   0.8522  0.5719  0.4489  11.00000  0.05    0.27
Q2    1   0.7561  0.5103  0.4617  11.00000  0.05    0.26
Q3    1   0.5357  0.5383  0.3634  11.00000  0.05    0.24
Q4    1   0.4226  0.4982  0.3057  11.00000  0.05    0.23
Q5    1   0.5890  0.7017  0.4817  11.00000  0.05    0.20
Q6    1   0.1360  0.4654  0.1544  11.00000  0.05    0.20
Q7    1   0.7742  0.3986  0.1899  11.00000  0.05    0.18
Q8    1   0.9390  0.4183  0.2647  11.00000  0.05    0.17
Q9    1   0.5107  0.8383  0.4980  11.00000  0.05    0.17
Q10   1   0.6739  0.7598  0.4740  11.00000  0.05    0.16
;
