# Supplementary material for: Synthesis and structure of 1-(2-bromo­phen­yl)-2-chloro-3-(2-chloracet­yl)-1H-indole
Source: Acta Crystallogr E Crystallogr Commun. 2016 Nov 30;72(Pt 12):1867–71. doi: 10.1107/S2056989016018880 (PMC5137630; doi:10.1107/S2056989016018880)
Supplement: Supplementary file 2 [file e-72-01867-Isup2.hkl]

# 
# h,k,l, Fc-squared, Fo-squared, sigma(Fo-squared) and status flag 
# 
data_I
_shelx_title ' 15fq11raw in P2(1)/n' 
_shelx_refln_list_code          4 
_shelx_F_calc_maximum      216.26 
_exptl_crystal_F_000       760.00 
_reflns_d_resolution_high  0.7262 
 
loop_ 
 _symmetry_equiv_pos_as_xyz 
 'x, y, z' 
 '-x+1/2, y+1/2, -z+1/2' 
 '-x, -y, -z' 
 'x-1/2, -y-1/2, z-1/2' 
 
_cell_length_a    10.2155 
_cell_length_b    11.3645 
_cell_length_c    13.5252 
_cell_angle_alpha  90.000 
_cell_angle_beta  101.141 
_cell_angle_gamma  90.000 
 
_shelx_F_squared_multiplier     1.000 
 
loop_ 
 _refln_index_h 
 _refln_index_k 
 _refln_index_l 
 _refln_F_squared_calc 
 _refln_F_squared_meas 
 _refln_F_squared_sigma 
 _refln_observed_status 
   2   0   0     4224.46     4089.88    171.70 o 
   4   0   0    12030.08    12191.28    392.74 o 
   6   0   0        9.88       11.83      2.98 o 
   8   0   0        8.03        9.01      5.17 o 
  10   0   0      169.68      155.12     13.75 o 
  12   0   0       81.45       78.98     13.04 o 
   1   1   0      734.48      756.12     23.35 o 
   2   1   0    14850.91    14796.48    447.11 o 
   3   1   0     5982.57     6266.98    161.74 o 
   4   1   0       20.67       21.14      2.36 o 
   5   1   0     8845.54     9254.39    184.77 o 
   6   1   0      243.45      252.60      5.28 o 
   7   1   0      160.36      171.65      6.11 o 
   8   1   0      229.54      233.83      7.77 o 
   9   1   0       27.70       35.09      5.24 o 
  10   1   0      321.39      291.64     11.16 o 
  11   1   0       31.66       28.20      7.52 o 
  12   1   0       21.60       11.83      8.32 o 
  13   1   0       40.55       40.01     12.69 o 
   0   2   0     8185.07     8157.51    416.54 o 
   1   2   0     1956.06     2006.03     84.90 o 
   2   2   0      693.20      722.89      9.88 o 
   3   2   0     6463.31     6355.82    160.06 o 
   4   2   0     7892.26     8033.46    190.61 o 
   5   2   0      111.56      110.64      3.99 o 
   6   2   0       59.13       65.64      2.77 o 
   7   2   0      999.54     1051.23     25.29 o 
   8   2   0       31.93       25.82      4.48 o 
   9   2   0      559.34      565.20     12.58 o 
  10   2   0        4.24        2.85      6.24 o 
  11   2   0       10.43       15.95      7.42 o 
  12   2   0      131.02      114.24      9.65 o 
  13   2   0        4.63        7.88     12.02 o 
   1   3   0     8685.52     8764.14    238.10 o 
   2   3   0     5098.59     5129.29     85.75 o 
   3   3   0      527.40      494.27      9.04 o 
   4   3   0     7507.35     8228.73    193.57 o 
   5   3   0      288.94      338.93      7.09 o 
   6   3   0      654.96      666.86      9.25 o 
   7   3   0      222.07      221.28      6.61 o 
   8   3   0     1233.53     1259.48     23.66 o 
   9   3   0       68.19       60.30      5.71 o 
  10   3   0        0.44        2.64      5.68 o 
  11   3   0        3.87        1.37      7.31 o 
  12   3   0       53.43       58.11      8.98 o 
  13   3   0       17.87       25.97     12.58 o 
   0   4   0     2732.76     2925.93    190.85 o 
   1   4   0      633.74      557.95     20.11 o 
   2   4   0      364.97      350.30      9.83 o 
   3   4   0     1673.64     1610.62     40.31 o 
   4   4   0      216.69      204.58      5.30 o 
   5   4   0        2.48        1.89      1.99 o 
   6   4   0     1049.15     1053.55     15.19 o 
   7   4   0      663.47      704.48     12.32 o 
   8   4   0       90.75      101.79      5.71 o 
   9   4   0        0.59       -2.23      5.12 o 
  10   4   0       28.70       26.39      6.15 o 
  11   4   0      174.38      158.27     11.54 o 
  12   4   0      107.62      105.97     11.81 o 
  13   4   0        3.69       -0.72     17.22 o 
   1   5   0     1024.93      964.70     40.24 o 
   2   5   0     1361.23     1435.19     36.86 o 
   3   5   0     1130.96     1257.58     26.38 o 
   4   5   0      388.24      414.71     12.95 o 
   5   5   0      104.42       94.65      3.39 o 
   6   5   0      378.47      403.17     10.31 o 
   7   5   0       50.15       48.61      4.14 o 
   8   5   0      482.49      522.71     11.51 o 
   9   5   0      112.13      110.33      7.99 o 
  10   5   0        7.13        9.48      7.37 o 
  11   5   0        1.61        6.57      8.22 o 
  12   5   0       19.04       17.76     12.96 o 
  13   5   0        3.30       11.14     18.52 o 
   0   6   0      161.31      167.77     14.68 o 
   1   6   0       23.34       34.95      2.17 o 
   2   6   0       18.01       24.30      2.14 o 
   3   6   0      385.95      354.76      9.93 o 
   4   6   0       29.65       34.44      2.65 o 
   5   6   0       44.32       49.87      3.49 o 
   6   6   0      140.99      166.73      7.72 o 
   7   6   0      963.39      956.87     16.97 o 
   8   6   0        1.93        3.86      6.26 o 
   9   6   0       91.10       95.00      8.17 o 
  10   6   0        3.87       12.66      7.83 o 
  11   6   0      222.16      255.54     13.70 o 
  12   6   0       14.23       15.34     17.51 o 
   1   7   0       27.84       21.50      2.89 o 
   2   7   0      559.65      603.72     21.26 o 
   3   7   0       38.79       47.27      2.89 o 
   4   7   0      681.67      751.06     22.52 o 
   5   7   0        8.99        6.79      3.44 o 
   6   7   0       11.31        6.75      3.88 o 
   7   7   0      175.16      188.45      8.33 o 
   8   7   0      285.89      289.86     10.71 o 
   9   7   0       52.85       53.39      8.08 o 
  10   7   0       25.66       32.92      8.66 o 
  11   7   0       15.90       17.81      9.25 o 
  12   7   0       23.46       16.50     18.67 o 
   0   8   0       10.75       13.10      4.55 o 
   1   8   0       31.12       31.51      3.54 o 
   2   8   0        9.40        9.62      3.09 o 
   3   8   0      150.30      142.89      5.16 o 
   4   8   0      120.82      127.71      5.30 o 
   5   8   0        4.13        5.33      3.82 o 
   6   8   0      327.33      322.73     10.42 o 
   7   8   0      585.15      627.47     19.01 o 
   8   8   0      123.05      132.23      7.73 o 
   9   8   0       72.56       67.42      8.87 o 
  10   8   0       12.77        7.90      8.86 o 
  11   8   0      108.30      103.60     20.11 o 
   1   9   0      750.33      748.59     47.29 o 
   2   9   0      280.22      255.69     10.85 o 
   3   9   0      552.79      570.90     21.81 o 
   4   9   0     1103.20     1097.11     35.65 o 
   5   9   0        4.92        3.88      4.59 o 
   6   9   0       16.96       23.57      5.52 o 
   7   9   0       40.22       47.96      6.65 o 
   8   9   0       90.56       91.80      7.72 o 
   9   9   0       30.81       36.73      9.09 o 
  10   9   0        3.77       -1.73     13.21 o 
  11   9   0        0.93       12.15     19.10 o 
   0  10   0       13.88       16.24      6.17 o 
   1  10   0        2.93        0.64      3.93 o 
   2  10   0      276.73      256.36     14.38 o 
   3  10   0      386.96      392.39     13.73 o 
   4  10   0      304.20      299.31     12.48 o 
   5  10   0      390.09      395.88     17.98 o 
   6  10   0       67.53       60.81      8.13 o 
   7  10   0       68.38       68.18      8.05 o 
   8  10   0       72.16       75.64      9.49 o 
   9  10   0      101.73      100.03     17.94 o 
   1  11   0      441.90      417.43     20.43 o 
   2  11   0        0.06       -5.15      5.15 o 
   3  11   0      194.94      187.90      8.35 o 
   4  11   0       57.85       67.08      6.48 o 
   5  11   0      147.92      150.51      7.82 o 
   6  11   0        5.88       -3.63      8.00 o 
   7  11   0        4.30        6.71      8.76 o 
   8  11   0       95.18      110.88     12.84 o 
   0  12   0      950.61      959.45     68.71 o 
   1  12   0        0.81        0.75      5.74 o 
   2  12   0      147.02      142.56      7.62 o 
   3  12   0       15.24       16.50      6.33 o 
   4  12   0      231.11      236.14     10.05 o 
   5  12   0       41.97       35.35      7.15 o 
   6  12   0      258.64      247.58     16.76 o 
   7  12   0        3.92        7.65     11.69 o 
   8  12   0        0.22        9.98     18.23 o 
   1  13   0      244.34      231.03     10.02 o 
   2  13   0       62.84       69.78      7.48 o 
   3  13   0       61.40       51.55      7.43 o 
   4  13   0        0.27       -7.04      7.04 o 
   5  13   0       51.16       39.56      9.15 o 
   6  13   0        3.01        2.24     14.38 o 
   7  13   0        0.34       -1.30     18.67 o 
   0  14   0      213.29      195.89     19.17 o 
   1  14   0      113.96      116.20      9.11 o 
   2  14   0        1.15       -3.41      6.80 o 
   3  14   0      106.11      101.23     10.20 o 
   4  14   0       97.64       92.03     10.32 o 
   5  14   0        0.23        3.48     13.75 o 
   6  14   0        6.31       13.02     20.11 o 
   1  15   0        9.39       12.30      9.97 o 
   2  15   0      155.09      148.37     13.53 o 
   3  15   0        2.27        2.64     10.13 o 
 -13   0   1      103.84       95.07     19.68 o 
 -11   0   1       10.81       13.89     10.11 o 
  -9   0   1      224.06      209.71     13.70 o 
  -7   0   1      120.86      135.67      7.86 o 
  -5   0   1     2827.40     3043.13    115.16 o 
  -3   0   1     2901.31     2967.41    161.48 o 
  -1   0   1      362.99      362.64     26.55 o 
   1   0   1    23928.65    20094.27    254.30 o 
   3   0   1    13735.85    12948.09    434.51 o 
   5   0   1      736.17      614.24     14.64 o 
   7   0   1     3866.75     3987.73     93.44 o 
   9   0   1      137.56      137.74     15.55 o 
  11   0   1      189.15      210.01     16.69 o 
  13   0   1       17.34       28.79     18.09 o 
 -13   1   1        5.52        7.53     11.71 o 
 -12   1   1      189.13      166.37     10.18 o 
 -11   1   1       25.74       16.42      7.20 o 
 -10   1   1        4.07        5.46      6.15 o 
  -9   1   1      363.26      350.17      9.27 o 
  -8   1   1     1422.14     1463.49     44.31 o 
  -7   1   1       31.43       39.64      3.48 o 
  -6   1   1       12.79       19.86      2.36 o 
  -5   1   1     1046.93     1104.74     32.75 o 
  -4   1   1      196.48      182.53      5.11 o 
  -3   1   1     1309.02     1253.66     45.05 o 
  -2   1   1     4639.13     5005.65    179.40 o 
  -1   1   1      209.80      225.58      5.28 o 
   0   1   1     4786.14     4752.84    116.52 o 
   1   1   1     2860.81     2881.15     48.75 o 
   2   1   1    19073.20    17481.89    524.00 o 
   3   1   1      763.95      723.80     15.24 o 
   4   1   1      297.95      273.26      6.06 o 
   5   1   1       57.41       61.75      4.30 o 
   6   1   1     7130.34     7262.14    129.11 o 
   7   1   1       37.25       35.79      2.90 o 
   8   1   1        7.32        6.30      4.11 o 
   9   1   1        2.27        3.30      5.53 o 
  10   1   1      454.82      457.56     12.31 o 
  11   1   1       44.00       45.04      7.96 o 
  12   1   1       27.98       26.85      8.64 o 
  13   1   1        0.72        0.09     12.32 o 
 -13   2   1       82.02       73.29     13.10 o 
 -12   2   1       18.86       21.56      8.29 o 
 -11   2   1       19.10       15.84      7.28 o 
 -10   2   1       14.99       14.45      5.62 o 
  -9   2   1     1877.60     1841.52     33.69 o 
  -8   2   1        1.70        4.15      4.07 o 
  -7   2   1      226.39      223.38      8.85 o 
  -6   2   1      157.93      138.25      4.81 o 
  -5   2   1      512.00      554.63     13.03 o 
  -4   2   1      761.32      819.88     17.07 o 
  -3   2   1     2885.07     2963.98     90.24 o 
  -2   2   1     4454.35     4762.53    101.73 o 
  -1   2   1     2655.11     2768.73    107.82 o 
   0   2   1    11384.63    11421.11    316.00 o 
   1   2   1     1186.16     1182.99     32.02 o 
   2   2   1    12151.04    11702.09    376.39 o 
   3   2   1    12127.86    11718.31    323.55 o 
   4   2   1     1611.25     1498.68     34.28 o 
   5   2   1       10.05       14.96      1.93 o 
   6   2   1       82.47       89.74      2.99 o 
   7   2   1     2687.58     2778.28     54.26 o 
   8   2   1       31.04       36.32      4.66 o 
   9   2   1       78.78       82.15      5.96 o 
  10   2   1      234.86      232.98     11.30 o 
  11   2   1        5.22        2.27      7.42 o 
  12   2   1        9.66        8.12      8.43 o 
  13   2   1       46.27       52.80     13.25 o 
 -13   3   1        2.09        3.41     11.82 o 
 -12   3   1      147.35      145.45     11.22 o 
 -11   3   1       11.95        8.18      7.28 o 
 -10   3   1        0.37        3.16      5.56 o 
  -9   3   1       66.69       64.65      5.81 o 
  -8   3   1        5.66        6.86      4.25 o 
  -7   3   1       14.83       14.59      3.26 o 
  -6   3   1      149.94      147.36      4.45 o 
  -5   3   1     2281.28     2365.28     51.23 o 
  -4   3   1      304.30      366.15      6.29 o 
  -3   3   1      539.53      573.12     10.87 o 
  -2   3   1     1853.43     1864.11     47.58 o 
  -1   3   1     5294.20     5443.21    166.49 o 
   0   3   1     6530.82     6684.87    254.09 o 
   1   3   1       36.63       41.79      1.94 o 
   2   3   1     5016.59     4901.44    101.10 o 
   3   3   1     3174.11     3073.82     93.50 o 
   4   3   1     2485.92     2416.71     52.61 o 
   5   3   1     3717.24     3896.10     63.40 o 
   6   3   1     1018.29      987.71     18.11 o 
   7   3   1      389.58      383.91      9.96 o 
   8   3   1        9.91        5.76      4.39 o 
   9   3   1      206.81      217.33      8.98 o 
  10   3   1       37.30       38.66      7.02 o 
  11   3   1       90.62       86.96      8.64 o 
  12   3   1       52.17       54.43      9.14 o 
  13   3   1        0.31        5.21     17.65 o 
 -13   4   1       17.59       23.73     17.80 o 
 -12   4   1        0.18       -3.15      9.99 o 
 -11   4   1       74.18       70.82      8.68 o 
 -10   4   1      123.63      127.84      7.41 o 
  -9   4   1      571.86      571.39     10.73 o 
  -8   4   1      323.99      320.73      8.70 o 
  -7   4   1      610.80      617.86     10.38 o 
  -6   4   1      810.40      814.56     19.92 o 
  -5   4   1        3.72        2.25      1.86 o 
  -4   4   1     4614.21     4876.55     85.90 o 
  -3   4   1      131.77      154.33      3.84 o 
  -2   4   1     1891.53     1954.82     53.12 o 
  -1   4   1     1605.83     1461.76     55.80 o 
   0   4   1     6109.31     6091.39    235.77 o 
   1   4   1      219.04      201.31      7.66 o 
   2   4   1      327.72      322.33     10.62 o 
   3   4   1      684.96      566.74     17.15 o 
   4   4   1       21.69       24.34      2.06 o 
   5   4   1       80.65       68.40      2.96 o 
   6   4   1      125.42      136.65      7.18 o 
   7   4   1      290.39      258.33      8.05 o 
   8   4   1      242.27      213.52      8.28 o 
   9   4   1        3.68       -0.67      5.11 o 
  10   4   1       25.15       35.34      6.42 o 
  11   4   1        3.86        6.52      9.51 o 
  12   4   1        3.84        2.69     10.39 o 
  13   4   1       12.80       17.65     18.09 o 
 -13   5   1        5.38       10.42     18.67 o 
 -12   5   1        7.42       11.65     10.75 o 
 -11   5   1       13.56       17.09      8.32 o 
 -10   5   1        6.53        8.15      7.25 o 
  -9   5   1      212.22      222.24     10.73 o 
  -8   5   1       64.25       60.51      6.56 o 
  -7   5   1       22.65       23.96      3.84 o 
  -6   5   1       78.99       88.90      4.04 o 
  -5   5   1     6164.27     6404.86    139.57 o 
  -4   5   1       66.19       56.43      2.21 o 
  -3   5   1      493.05      446.72     10.79 o 
  -2   5   1     4895.50     5383.07    136.55 o 
  -1   5   1     8961.49     9159.06    305.84 o 
   0   5   1     7662.77     7673.30    363.54 o 
   1   5   1      960.17      922.06     37.20 o 
   2   5   1     1665.74     1785.14     40.69 o 
   3   5   1      837.18      830.70     25.26 o 
   4   5   1     2300.13     2376.49     67.78 o 
   5   5   1      250.29      240.49      9.97 o 
   6   5   1      112.20      101.90      5.36 o 
   7   5   1      207.87      208.29      7.41 o 
   8   5   1        9.59        6.66      5.03 o 
   9   5   1        2.93        2.15      6.51 o 
  10   5   1        0.03        3.43      7.42 o 
  11   5   1      158.75      151.68     12.14 o 
  12   5   1       28.98       30.62     13.59 o 
 -12   6   1       16.27       23.87     17.65 o 
 -11   6   1       35.93       34.77      8.99 o 
 -10   6   1      101.29      109.50      9.21 o 
  -9   6   1      161.20      165.98      9.37 o 
  -8   6   1     1532.26     1543.45     20.18 o 
  -7   6   1        7.27        5.73      4.69 o 
  -6   6   1      380.51      358.78     10.28 o 
  -5   6   1       25.54       28.25      2.87 o 
  -4   6   1     5082.50     5246.82    100.59 o 
  -3   6   1     1599.68     1738.69     43.85 o 
  -2   6   1      136.80      117.58      5.18 o 
  -1   6   1       11.84        7.44      1.89 o 
   0   6   1     6072.86     6083.24    302.45 o 
   1   6   1      155.48      145.03      3.99 o 
   2   6   1     1293.47     1370.00     46.39 o 
   3   6   1      131.00      123.67      3.80 o 
   4   6   1      217.48      234.14      7.69 o 
   5   6   1      286.33      292.18      9.05 o 
   6   6   1       41.19       49.52      4.28 o 
   7   6   1       18.61       15.82      5.03 o 
   8   6   1       93.19       94.74      6.59 o 
   9   6   1       12.30       10.57      7.09 o 
  10   6   1      197.83      185.30     10.45 o 
  11   6   1        2.62        0.21      8.74 o 
  12   6   1       26.77       29.95     18.23 o 
 -12   7   1        5.16        2.32     18.23 o 
 -11   7   1        0.91       -0.41      9.00 o 
 -10   7   1        4.78        3.91      8.13 o 
  -9   7   1      221.12      242.01     11.90 o 
  -8   7   1       74.98       82.88      7.68 o 
  -7   7   1        0.53        4.08      5.12 o 
  -6   7   1      844.06      759.64     20.62 o 
  -5   7   1     2001.77     2013.05     45.99 o 
  -4   7   1       11.39       12.40      2.78 o 
  -3   7   1     1302.34     1302.98     40.08 o 
  -2   7   1     2561.48     2516.34     99.72 o 
  -1   7   1     2728.42     2634.62    148.93 o 
   0   7   1       52.66       54.66      3.88 o 
   1   7   1     1779.41     1735.21     67.69 o 
   2   7   1       77.82       76.21      3.32 o 
   3   7   1      553.49      578.29     19.30 o 
   4   7   1      188.92      197.33      6.93 o 
   5   7   1      482.22      511.91     14.27 o 
   6   7   1      209.72      183.46      8.15 o 
   7   7   1     1978.97     1987.48     45.73 o 
   8   7   1       78.85       80.01      6.70 o 
   9   7   1       11.29       15.45      7.79 o 
  10   7   1        1.25        4.49      8.39 o 
  11   7   1      109.31       93.25     12.07 o 
  12   7   1        0.29       -2.32     18.38 o 
 -11   8   1        0.41      -11.14     17.22 o 
 -10   8   1        0.95        4.93      8.80 o 
  -9   8   1       12.07        9.28      7.98 o 
  -8   8   1      216.42      207.16     11.99 o 
  -7   8   1      302.83      312.92     14.39 o 
  -6   8   1      715.92      684.66     31.12 o 
  -5   8   1       50.77       51.99      4.17 o 
  -4   8   1     1938.51     2064.98     53.92 o 
  -3   8   1       72.79       75.69      4.06 o 
  -2   8   1      207.64      190.77      8.58 o 
  -1   8   1     1173.18     1129.63     64.58 o 
   0   8   1      829.99      779.46     40.85 o 
   1   8   1      141.67      131.64      6.07 o 
   2   8   1      153.17      156.60      7.39 o 
   3   8   1     1175.25     1201.09     47.31 o 
   4   8   1       72.89       70.40      4.08 o 
   5   8   1       36.25       32.83      4.27 o 
   6   8   1        8.18       14.20      4.53 o 
   7   8   1       97.93       96.57      6.83 o 
   8   8   1       11.83       17.94      6.50 o 
   9   8   1       13.27       16.17      8.34 o 
  10   8   1       33.26       47.33      9.70 o 
  11   8   1       22.17       13.17     18.38 o 
 -11   9   1        0.28       -0.72     18.38 o 
 -10   9   1        1.12        7.10     11.00 o 
  -9   9   1       35.61       38.26      9.03 o 
  -8   9   1       19.24       28.98      8.08 o 
  -7   9   1       11.90       22.21      6.42 o 
  -6   9   1      512.42      508.17     27.28 o 
  -5   9   1      210.50      204.54      8.42 o 
  -4   9   1        1.33       -2.24      4.44 o 
  -3   9   1       77.05       72.04      4.44 o 
  -2   9   1     2308.45     2200.78    106.15 o 
  -1   9   1     1811.93     1797.32    102.36 o 
   0   9   1      162.09      149.06      7.56 o 
   1   9   1      155.34      155.96      9.49 o 
   2   9   1      454.76      437.71     19.95 o 
   3   9   1       72.29       81.47      5.62 o 
   4   9   1      190.88      196.10      8.74 o 
   5   9   1        2.19        4.37      4.68 o 
   6   9   1       11.73       12.18      5.18 o 
   7   9   1        2.01       -0.88      6.16 o 
   8   9   1      112.99      118.77      8.25 o 
   9   9   1       25.62       25.72      9.11 o 
  10   9   1        0.52       15.93     13.91 o 
  11   9   1       67.08       72.35     21.13 o 
  -9  10   1        1.41        1.56     14.92 o 
  -8  10   1        1.37        4.44     10.30 o 
  -7  10   1      132.77      153.68      8.93 o 
  -6  10   1        9.73        7.45      6.67 o 
  -5  10   1       29.35       27.54      5.66 o 
  -4  10   1       56.49       49.64      5.59 o 
  -3  10   1      825.78      846.40     34.16 o 
  -2  10   1     1238.16     1204.06     54.28 o 
  -1  10   1      427.87      390.28     23.59 o 
   0  10   1       54.25       54.16      4.55 o 
   1  10   1      143.53      146.60      8.54 o 
   2  10   1      447.27      453.96     21.04 o 
   3  10   1      691.66      671.52     27.95 o 
   4  10   1       35.15       35.67      5.66 o 
   5  10   1       27.42       24.57      5.82 o 
   6  10   1       24.76       23.72      6.27 o 
   7  10   1      170.15      169.54      9.28 o 
   8  10   1       24.16       16.24      8.93 o 
   9  10   1        0.56        5.90     15.17 o 
  -8  11   1        5.34        2.29     12.22 o 
  -7  11   1       75.73       69.36      9.53 o 
  -6  11   1       15.42       13.44      8.26 o 
  -5  11   1      116.73       92.67      7.00 o 
  -4  11   1        7.50        1.05      5.64 o 
  -3  11   1        5.78        3.58      5.44 o 
  -2  11   1       48.18       43.02      5.80 o 
  -1  11   1      208.30      195.57     11.70 o 
   0  11   1      160.36      164.27      6.96 o 
   1  11   1      158.74      152.83      9.05 o 
   2  11   1      184.14      172.25      7.32 o 
   3  11   1       53.51       51.04      6.14 o 
   4  11   1       46.77       39.58      6.25 o 
   5  11   1        1.36        0.28      6.12 o 
   6  11   1       66.71       70.68      9.16 o 
   7  11   1       22.25       13.21      8.97 o 
   8  11   1       72.03       61.41     10.91 o 
  -7  12   1       10.04       13.63     11.84 o 
  -6  12   1        1.55       -2.04      8.78 o 
  -5  12   1      122.15      132.14      9.81 o 
  -4  12   1        3.09        3.41      6.33 o 
  -3  12   1       26.71       24.83      6.39 o 
  -2  12   1      184.14      184.89      8.85 o 
  -1  12   1       23.66       12.60      4.91 o 
   0  12   1      170.95      156.71      9.16 o 
   1  12   1      253.80      259.16     10.16 o 
   2  12   1       66.22       68.59      6.78 o 
   3  12   1      212.66      215.54     10.44 o 
   4  12   1       72.44       69.64      7.29 o 
   5  12   1      101.26      108.81      8.07 o 
   6  12   1       57.47       39.11     11.72 o 
   7  12   1       78.50       76.94     16.78 o 
   8  12   1       11.82       19.39     18.81 o 
  -7  13   1       24.93       25.76     19.24 o 
  -6  13   1        0.44        3.51     12.20 o 
  -5  13   1        1.18       -4.97      9.72 o 
  -4  13   1       33.37       23.74      7.36 o 
  -3  13   1        9.66        2.58      6.85 o 
  -2  13   1       28.95       22.89      6.34 o 
  -1  13   1        9.87        4.28      6.00 o 
   0  13   1       51.77       54.53      7.12 o 
   1  13   1       21.59       14.51      6.68 o 
   2  13   1       93.87       82.75      7.66 o 
   3  13   1       51.61       49.53      7.45 o 
   4  13   1        5.25        3.53      7.25 o 
   5  13   1        0.73       -2.30      8.63 o 
   6  13   1       55.39       54.15     15.78 o 
   7  13   1       10.78       20.40     19.97 o 
  -6  14   1        3.01       15.63     20.11 o 
  -5  14   1        3.01        3.04     19.39 o 
  -4  14   1       30.57       30.29      8.52 o 
  -3  14   1       38.71       41.82      8.47 o 
  -2  14   1       78.10       66.27      7.54 o 
  -1  14   1       14.60        6.45      7.79 o 
   0  14   1        9.43       11.43      7.85 o 
   1  14   1       53.32       46.93      7.85 o 
   2  14   1       39.88       39.18      8.00 o 
   3  14   1       89.54       97.80     10.34 o 
   4  14   1       93.97      118.16     13.40 o 
   5  14   1        0.17        4.43     11.61 o 
  -4  15   1        5.16       10.84     14.58 o 
  -3  15   1       16.68       13.72     10.33 o 
  -2  15   1       23.52        5.64     10.11 o 
  -1  15   1       49.25       47.03     10.48 o 
   0  15   1       28.28       24.55      9.53 o 
   1  15   1        8.07        4.03      9.30 o 
   2  15   1        1.46       -1.37     11.52 o 
   3  15   1       46.03       43.25     12.75 o 
 -14   0   2       59.62       63.96     20.11 o 
 -12   0   2       60.67       62.33     12.28 o 
 -10   0   2      201.75      238.14     14.68 o 
  -8   0   2     1531.22     1422.08     31.04 o 
  -6   0   2      409.88      368.67     17.37 o 
  -4   0   2     1356.99     1238.77     73.67 o 
  -2   0   2     1981.56     1914.89    132.32 o 
   0   0   2     1483.56     1476.21    142.53 o 
   2   0   2     4500.82     4181.90    196.15 o 
   4   0   2      244.92      247.61      9.64 o 
   6   0   2      859.03      866.93     25.40 o 
   8   0   2      383.65      358.97     14.14 o 
  10   0   2     1153.47     1140.47     26.62 o 
  12   0   2       90.55       86.25     13.93 o 
 -13   1   2       50.87       62.26     12.88 o 
 -12   1   2        1.59       -2.23      7.80 o 
 -11   1   2       65.29       58.67      7.69 o 
 -10   1   2       91.44       97.47      6.65 o 
  -9   1   2     2620.92     2575.76     64.62 o 
  -8   1   2        2.37        0.70      3.68 o 
  -7   1   2     1046.74     1064.64     20.93 o 
  -6   1   2       89.58       80.35      3.03 o 
  -5   1   2     7120.82     7304.79    279.54 o 
  -4   1   2       75.94       82.31      3.26 o 
  -3   1   2      106.15      111.10      4.88 o 
  -2   1   2       15.77       30.90      9.85 o 
  -1   1   2      277.29      313.29      7.79 o 
   0   1   2     6425.83     5684.96    333.11 o 
   1   1   2     2870.28     2728.20     81.44 o 
   2   1   2      216.67      225.54      5.72 o 
   3   1   2      171.36      188.02      6.05 o 
   4   1   2      792.19      828.71     17.50 o 
   5   1   2     2223.16     2322.11     51.76 o 
   6   1   2      649.15      692.02     12.77 o 
   7   1   2      289.57      276.52      6.31 o 
   8   1   2       42.63       43.17      5.56 o 
   9   1   2      120.76      120.69      7.40 o 
  10   1   2       45.02       48.36      7.31 o 
  11   1   2       25.07       19.43      7.84 o 
  12   1   2       15.64       14.30      8.72 o 
  13   1   2      189.31      257.73     21.12 o 
 -13   2   2       13.28        9.01     11.86 o 
 -12   2   2       39.39       41.13      8.48 o 
 -11   2   2        2.22        1.92      6.91 o 
 -10   2   2       45.12       60.61      6.26 o 
  -9   2   2      158.34      139.47      7.05 o 
  -8   2   2      102.93       96.09      4.77 o 
  -7   2   2      474.37      487.94     15.25 o 
  -6   2   2     1509.49     1428.87     39.78 o 
  -5   2   2     2180.03     2190.90     72.37 o 
  -4   2   2     2003.16     1984.11     66.30 o 
  -3   2   2     1126.36     1211.30     31.62 o 
  -2   2   2     3569.79     3626.16     85.03 o 
  -1   2   2     1400.91     1450.45     22.34 o 
   0   2   2     3885.75     4086.03     86.83 o 
   1   2   2      962.70      943.89     31.77 o 
   2   2   2     1114.37     1099.37     30.80 o 
   3   2   2      871.88      855.20     31.45 o 
   4   2   2      806.10      788.59     23.40 o 
   5   2   2      136.04      157.29      4.59 o 
   6   2   2     3655.58     3704.90     76.55 o 
   7   2   2      100.71      105.54      3.95 o 
   8   2   2      536.12      537.45     11.51 o 
   9   2   2       22.76       24.19      6.07 o 
  10   2   2      275.18      258.93     11.64 o 
  11   2   2        5.84        8.51      7.67 o 
  12   2   2       51.48       60.47      9.44 o 
  13   2   2        0.28        1.30     12.64 o 
 -13   3   2       44.92       41.91     12.43 o 
 -12   3   2        1.82        3.88      8.00 o 
 -11   3   2      127.78      123.90      7.90 o 
 -10   3   2        1.07        5.90      5.57 o 
  -9   3   2      955.52      912.23     18.24 o 
  -8   3   2       53.19       61.63      5.01 o 
  -7   3   2      578.31      583.84     19.78 o 
  -6   3   2      626.29      640.19     16.29 o 
  -5   3   2     3089.57     3044.37     77.61 o 
  -4   3   2     2009.21     2276.47     50.49 o 
  -3   3   2     1353.17     1328.64     35.83 o 
  -2   3   2     6200.50     6196.50    187.28 o 
  -1   3   2     3814.34     3757.43     60.77 o 
   0   3   2      435.87      404.28     13.25 o 
   1   3   2      108.39      113.13      3.57 o 
   2   3   2     1247.18     1203.75     32.95 o 
   3   3   2        3.55        5.30      1.58 o 
   4   3   2      519.31      555.29     17.85 o 
   5   3   2     1023.92      992.17     23.55 o 
   6   3   2      326.21      337.61      6.21 o 
   7   3   2      619.04      582.49     10.51 o 
   8   3   2      119.97      118.77      5.22 o 
   9   3   2      215.87      211.38      9.35 o 
  10   3   2       23.88       23.17      7.00 o 
  11   3   2       10.83        8.16      7.82 o 
  12   3   2        0.22       -7.37      8.62 o 
  13   3   2       59.44       55.71     19.39 o 
 -13   4   2       55.03       54.98     18.52 o 
 -12   4   2        4.48        9.94     10.07 o 
 -11   4   2       33.17       29.09      8.06 o 
 -10   4   2      170.89      173.63      9.03 o 
  -9   4   2       28.73       32.94      5.52 o 
  -8   4   2       91.17       82.12      5.42 o 
  -7   4   2      583.03      572.41      8.59 o 
  -6   4   2     2835.53     3001.95     72.86 o 
  -5   4   2      395.51      390.21     10.46 o 
  -4   4   2       90.19       96.73      3.71 o 
  -3   4   2     9600.84     9925.43    298.36 o 
  -2   4   2     6395.43     6739.04    179.05 o 
  -1   4   2      439.59      388.15     13.60 o 
   0   4   2     1610.80     1625.59     45.33 o 
   1   4   2     8224.00     8572.90    295.35 o 
   2   4   2     2987.49     3303.02     83.51 o 
   3   4   2     2590.67     2455.58     93.59 o 
   4   4   2      493.24      467.87     13.52 o 
   5   4   2     1051.67      968.18     27.93 o 
   6   4   2      291.35      281.66      8.11 o 
   7   4   2      329.16      302.79      8.60 o 
   8   4   2      688.14      659.33     14.64 o 
   9   4   2        1.01       -0.60      5.27 o 
  10   4   2      172.46      178.15     10.65 o 
  11   4   2       77.52       88.68     11.06 o 
  12   4   2        8.91       15.74     13.11 o 
 -13   5   2        7.28       11.43     17.94 o 
 -12   5   2        0.63       -4.51      8.91 o 
 -11   5   2       22.10       21.81      8.33 o 
 -10   5   2        9.24        8.26      7.29 o 
  -9   5   2        2.74        6.39      6.54 o 
  -8   5   2        5.94       10.87      5.81 o 
  -7   5   2     1190.31     1190.33     28.72 o 
  -6   5   2       35.47       35.00      3.11 o 
  -5   5   2      273.65      252.49      8.03 o 
  -4   5   2     2782.47     2964.30     80.55 o 
  -3   5   2      354.27      312.79     13.13 o 
  -2   5   2     8220.68     8235.13    198.61 o 
  -1   5   2     1356.38     1360.87     50.65 o 
   0   5   2     1760.29     1900.05     51.40 o 
   1   5   2        7.37        8.62      1.64 o 
   2   5   2     9436.30     9263.46    233.37 o 
   3   5   2      105.06      122.62      4.26 o 
   4   5   2       19.31       15.92      2.30 o 
   5   5   2     1035.41     1019.93     38.99 o 
   6   5   2     1108.97     1115.58     32.77 o 
   7   5   2     1871.31     1861.29     48.33 o 
   8   5   2       42.01       43.09      5.72 o 
   9   5   2      131.99      149.26      8.73 o 
  10   5   2        0.03        4.69      7.60 o 
  11   5   2       41.82       49.90     10.85 o 
  12   5   2        3.99        6.48     13.59 o 
 -12   6   2        1.54       -6.95     16.64 o 
 -11   6   2       10.75       10.31      8.57 o 
 -10   6   2        4.78        2.68      7.67 o 
  -9   6   2      208.13      194.70     13.53 o 
  -8   6   2      295.08      263.14     10.30 o 
  -7   6   2      966.74      952.86     22.30 o 
  -6   6   2       31.90       29.40      4.44 o 
  -5   6   2      300.21      308.65      7.01 o 
  -4   6   2      195.61      218.27      5.26 o 
  -3   6   2     3148.52     2959.94     73.05 o 
  -2   6   2       53.33       66.26      2.71 o 
  -1   6   2     6427.52     6485.30    249.12 o 
   0   6   2      217.91      212.13      6.21 o 
   1   6   2     3612.24     3528.44    126.93 o 
   2   6   2      390.04      418.90     13.45 o 
   3   6   2     2647.64     2550.80     60.95 o 
   4   6   2       68.99       90.06      5.09 o 
   5   6   2      361.71      366.30      9.74 o 
   6   6   2       38.01       38.32      4.41 o 
   7   6   2       66.83       72.31      5.79 o 
   8   6   2        7.94        7.47      5.63 o 
   9   6   2        0.47        4.38      7.21 o 
  10   6   2        6.58        7.84      8.11 o 
  11   6   2        4.31        6.92     10.55 o 
  12   6   2        0.40       -0.72     17.94 o 
 -12   7   2        3.24        2.03     17.94 o 
 -11   7   2        0.06        6.13      9.01 o 
 -10   7   2        8.12        8.92      8.25 o 
  -9   7   2      113.00      107.07      8.72 o 
  -8   7   2        3.62        0.52      6.57 o 
  -7   7   2        1.69        6.78      5.09 o 
  -6   7   2      809.44      751.24     37.04 o 
  -5   7   2      307.16      308.49      7.93 o 
  -4   7   2     1046.22     1098.98     28.37 o 
  -3   7   2      216.74      208.51      7.20 o 
  -2   7   2     6112.50     6010.14    206.66 o 
  -1   7   2     1336.84     1363.91     53.72 o 
   0   7   2     1002.98     1016.75     42.09 o 
   1   7   2      405.05      408.26     16.34 o 
   2   7   2    11387.29    11464.89    412.68 o 
   3   7   2      827.05      775.13     28.18 o 
   4   7   2        2.39        0.40      3.29 o 
   5   7   2      542.50      595.84     22.48 o 
   6   7   2     1312.80     1353.13     37.88 o 
   7   7   2        2.09        2.19      5.41 o 
   8   7   2       47.62       39.14      6.57 o 
   9   7   2        0.96        3.77      7.83 o 
  10   7   2       51.00       59.72      9.41 o 
  11   7   2        0.44       -0.80     13.28 o 
 -12   8   2        0.03       20.69     19.53 o 
 -11   8   2        6.66        8.97     17.36 o 
 -10   8   2      162.30      150.73     14.24 o 
  -9   8   2       95.97      101.45      9.22 o 
  -8   8   2      132.66      123.43      8.67 o 
  -7   8   2      153.72      160.73      9.88 o 
  -6   8   2      363.46      341.46     17.61 o 
  -5   8   2        1.27        3.67      3.67 o 
  -4   8   2      157.61      159.55      5.05 o 
  -3   8   2     1022.33     1005.34     42.08 o 
  -2   8   2      133.76      128.60      6.10 o 
  -1   8   2     1151.34     1100.98     46.10 o 
   0   8   2     2242.36     2220.05     96.81 o 
   1   8   2     1353.90     1332.86     53.43 o 
   2   8   2       50.01       43.92      3.58 o 
   3   8   2     1492.24     1526.34     58.38 o 
   4   8   2     2659.93     2691.06    100.21 o 
   5   8   2       75.12       86.04      4.71 o 
   6   8   2       12.12       11.41      4.90 o 
   7   8   2       14.29       24.92      6.15 o 
   8   8   2        7.72        9.40      6.54 o 
   9   8   2        0.24        5.35      8.29 o 
  10   8   2       20.11       22.14      9.43 o 
  11   8   2        1.74        2.89     18.38 o 
 -11   9   2       37.97       59.47     19.82 o 
 -10   9   2        9.46       10.79     11.24 o 
  -9   9   2        1.07        0.27      8.45 o 
  -8   9   2       41.93       33.41      8.10 o 
  -7   9   2       55.70       63.56      6.79 o 
  -6   9   2        4.25        3.60      6.60 o 
  -5   9   2      760.08      791.14     28.85 o 
  -4   9   2       69.78       62.68      5.15 o 
  -3   9   2       68.08       61.95      4.72 o 
  -2   9   2     1004.65      927.30     48.80 o 
  -1   9   2     2455.86     2402.41    108.98 o 
   0   9   2      216.66      191.67      8.54 o 
   1   9   2     1373.32     1361.77     68.91 o 
   2   9   2       44.98       36.42      4.66 o 
   3   9   2        3.62        0.16      4.46 o 
   4   9   2       11.36       10.02      4.88 o 
   5   9   2      232.31      252.66     12.05 o 
   6   9   2       16.89       18.01      5.46 o 
   7   9   2        1.57       -1.36      6.32 o 
   8   9   2       11.78        3.37      7.06 o 
   9   9   2      128.85      130.90     10.55 o 
  10   9   2       13.59       17.11     14.39 o 
  -9  10   2        0.89       -1.53     14.98 o 
  -8  10   2       12.22        6.10     10.53 o 
  -7  10   2        1.62       -2.30      7.18 o 
  -6  10   2      371.51      356.17     16.79 o 
  -5  10   2      360.72      343.66     13.42 o 
  -4  10   2       45.06       39.23      5.50 o 
  -3  10   2       22.56       28.15      4.53 o 
  -2  10   2       78.41       73.58      4.91 o 
  -1  10   2        6.02        4.10      4.03 o 
   0  10   2      251.72      245.33     12.27 o 
   1  10   2      229.20      229.66     10.65 o 
   2  10   2       18.92       25.59      5.06 o 
   3  10   2        4.03        5.00      5.03 o 
   4  10   2      503.88      522.41     25.01 o 
   5  10   2        8.18        4.98      5.79 o 
   6  10   2      153.58      192.37     12.33 o 
   7  10   2       18.00       15.13      7.64 o 
   8  10   2       10.93        8.14      9.43 o 
   9  10   2        0.51        5.06     22.43 o 
  -8  11   2       32.12       28.13     12.72 o 
  -7  11   2       10.98        6.24      8.68 o 
  -6  11   2        1.62        0.44      8.05 o 
  -5  11   2      146.24      148.46      7.61 o 
  -4  11   2       77.79       90.55      6.70 o 
  -3  11   2      166.89      181.20      7.79 o 
  -2  11   2        9.38        7.50      4.70 o 
  -1  11   2      323.91      296.29     13.64 o 
   0  11   2      401.19      385.88     17.03 o 
   1  11   2       21.41       20.39      5.47 o 
   2  11   2       15.08       13.20      5.53 o 
   3  11   2       35.98       38.94      6.12 o 
   4  11   2       42.97       38.31      6.38 o 
   5  11   2       61.69       65.62      7.06 o 
   6  11   2        2.33        1.06      6.80 o 
   7  11   2        6.46       11.01     10.99 o 
   8  11   2      101.42      132.44     21.42 o 
  -7  12   2       54.05       54.70     12.39 o 
  -6  12   2       35.30       26.83      9.24 o 
  -5  12   2        0.59        3.12      8.40 o 
  -4  12   2        7.73        0.15      6.37 o 
  -3  12   2       66.08       61.31      6.29 o 
  -2  12   2        0.47       -1.23      5.42 o 
  -1  12   2       14.36        5.88      5.12 o 
   0  12   2       32.51       26.81      6.17 o 
   1  12   2       24.52       16.66      6.14 o 
   2  12   2       75.47       70.18      6.95 o 
   3  12   2        2.74        2.03      6.29 o 
   4  12   2        1.51        1.01      6.57 o 
   5  12   2       27.29       18.37      7.21 o 
   6  12   2       20.53       27.67      8.85 o 
   7  12   2        5.33       12.30     18.23 o 
   8  12   2        0.75        0.87     18.67 o 
  -7  13   2       17.10        1.88     19.24 o 
  -6  13   2       36.12       41.29     12.81 o 
  -5  13   2       13.91       -2.09      9.59 o 
  -4  13   2       25.21       22.63      6.75 o 
  -3  13   2        6.99        5.12      6.30 o 
  -2  13   2        2.96        4.57      6.14 o 
  -1  13   2       43.08       38.18      8.22 o 
   0  13   2       28.31       26.63      6.79 o 
   1  13   2        7.03        3.32      6.66 o 
   2  13   2        1.59       -5.45      6.69 o 
   3  13   2       10.78       15.08      7.21 o 
   4  13   2        0.33       -2.48      8.43 o 
   5  13   2       23.08       13.72      9.84 o 
   6  13   2        3.36        2.60     18.52 o 
   7  13   2        0.64        8.83     19.53 o 
  -6  14   2        4.66       -0.63     13.91 o 
  -5  14   2        0.03        4.37     13.40 o 
  -4  14   2        2.06        0.00      8.68 o 
  -3  14   2        3.56        3.17      7.00 o 
  -2  14   2        1.84        0.24      7.79 o 
  -1  14   2       19.75       11.92      7.91 o 
   0  14   2        6.27        5.76      7.34 o 
   1  14   2       19.37       26.33      7.73 o 
   2  14   2        1.45       -4.10      8.90 o 
   3  14   2        3.70        5.26     11.04 o 
   4  14   2        2.95       -7.38     11.24 o 
   5  14   2        0.19        0.11     11.76 o 
  -3  15   2        6.57        6.33     10.19 o 
  -2  15   2       11.79        8.47      9.96 o 
  -1  15   2       35.98       29.96     10.34 o 
   0  15   2        2.30        1.63      9.89 o 
   1  15   2       33.51       27.65     12.14 o 
   2  15   2        2.19        3.01     11.94 o 
   3  15   2        4.17       -3.20     11.95 o 
 -13   0   3        1.66        1.59     16.35 o 
 -11   0   3       16.06       11.37      9.60 o 
  -9   0   3      254.34      238.18     11.32 o 
  -7   0   3     6306.63     6026.67     32.38 o 
  -5   0   3      221.83      240.91     14.05 o 
  -3   0   3    35943.21    34551.55   2470.57 o 
  -1   0   3       22.64       19.86      1.68 o 
   1   0   3      483.42      429.49     27.80 o 
   3   0   3     5443.56     5061.12    279.17 o 
   5   0   3      349.20      381.08     17.44 o 
   7   0   3      466.83      547.17     27.81 o 
   9   0   3      889.55      922.67     35.88 o 
  11   0   3        6.92       13.50     11.32 o 
  13   0   3      209.67      279.55     30.68 o 
 -14   1   3        2.78       17.63     13.35 o 
 -13   1   3        2.81       11.15     11.86 o 
 -12   1   3       13.26       12.57      7.99 o 
 -11   1   3       13.13       13.73      6.92 o 
 -10   1   3       85.51       93.03      6.52 o 
  -9   1   3        6.40        8.97      4.51 o 
  -8   1   3      894.90      901.83     17.04 o 
  -7   1   3        0.16        1.04      3.22 o 
  -6   1   3     3034.77     2854.97    106.49 o 
  -5   1   3      946.95      979.87     43.83 o 
  -4   1   3     2235.83     2271.83     93.13 o 
  -3   1   3     4009.40     4055.53    174.04 o 
  -2   1   3    46767.92    44667.52   1450.11 o 
  -1   1   3    13258.77    13731.44    519.83 o 
   0   1   3        9.89       11.79      1.46 o 
   1   1   3     1275.09     1085.71     41.65 o 
   2   1   3    15253.29    13153.76    567.50 o 
   3   1   3        9.24        8.80      1.27 o 
   4   1   3       53.14       64.05      2.21 o 
   5   1   3      971.08      954.49     28.99 o 
   6   1   3       91.18       87.34      3.42 o 
   7   1   3      196.10      191.97      6.24 o 
   8   1   3      272.16      271.16      9.03 o 
   9   1   3        1.04        1.94      5.97 o 
  10   1   3      173.93      205.10     11.57 o 
  11   1   3       30.19       26.35      8.19 o 
  12   1   3      129.65      118.24     10.55 o 
  13   1   3       10.68        2.35     12.99 o 
 -13   2   3       20.12       26.69     11.97 o 
 -12   2   3       10.71       10.48      7.93 o 
 -11   2   3       82.38       82.68      7.27 o 
 -10   2   3      146.33      143.28      7.16 o 
  -9   2   3       52.75       41.28      5.34 o 
  -8   2   3      317.12      305.16     11.53 o 
  -7   2   3     4633.61     4684.19    130.37 o 
  -6   2   3      486.25      477.87     19.85 o 
  -5   2   3      333.84      359.99     11.42 o 
  -4   2   3     3225.65     3301.41     99.43 o 
  -3   2   3     8523.55     8480.81    200.07 o 
  -2   2   3     2630.45     2774.37     53.33 o 
  -1   2   3     7056.01     7879.56    175.68 o 
   0   2   3    32259.79    31772.15    949.54 o 
   1   2   3    19239.83    19250.75    451.50 o 
   2   2   3     5689.26     5378.63    175.05 o 
   3   2   3      351.13      397.43     13.91 o 
   4   2   3     1042.04     1070.46     35.42 o 
   5   2   3       62.10       70.78      2.96 o 
   6   2   3     1859.07     1873.49     53.63 o 
   7   2   3       24.67       17.03      3.36 o 
   8   2   3        2.80        0.51      4.51 o 
   9   2   3       40.45       42.33      6.60 o 
  10   2   3       13.54       11.97      7.09 o 
  11   2   3       37.76       30.92      8.28 o 
  12   2   3        3.36       -2.14      8.82 o 
  13   2   3      106.01      120.46     15.25 o 
 -13   3   3        1.35       -9.42     11.36 o 
 -12   3   3       19.49       13.52      8.14 o 
 -11   3   3      224.12      230.37     10.61 o 
 -10   3   3       40.95       29.79      5.90 o 
  -9   3   3      612.47      607.21     13.55 o 
  -8   3   3       13.88       17.49      4.07 o 
  -7   3   3      509.30      535.38     16.65 o 
  -6   3   3       65.58       68.46      3.03 o 
  -5   3   3     2349.80     2246.03     69.94 o 
  -4   3   3     2122.74     2270.49     48.13 o 
  -3   3   3      927.04      884.80     18.88 o 
  -2   3   3     8146.53     8524.18    165.95 o 
  -1   3   3     2820.67     2788.96     60.09 o 
   0   3   3     2684.01     2863.85     91.01 o 
   1   3   3     6533.45     6467.00    175.41 o 
   2   3   3      191.94      187.95      7.16 o 
   3   3   3      716.66      716.41     29.55 o 
   4   3   3     1052.74     1025.23     37.79 o 
   5   3   3      654.23      601.36     14.38 o 
   6   3   3       97.73      103.46      4.03 o 
   7   3   3       68.36       64.92      3.92 o 
   8   3   3      471.16      440.42     14.16 o 
   9   3   3       13.51       11.72      6.27 o 
  10   3   3      130.51      128.17     10.69 o 
  11   3   3        2.93        7.15      7.99 o 
  12   3   3       23.77       28.78     10.56 o 
 -13   4   3        0.61        4.20     17.07 o 
 -12   4   3       24.73       24.46      8.94 o 
 -11   4   3        0.65        5.02      6.54 o 
 -10   4   3      116.06      128.25      7.52 o 
  -9   4   3       17.45       19.60      5.34 o 
  -8   4   3      339.35      316.30      8.52 o 
  -7   4   3      107.80      109.16      5.67 o 
  -6   4   3      512.83      549.28     21.91 o 
  -5   4   3       25.89       29.75      2.07 o 
  -4   4   3     3034.44     3140.97     78.57 o 
  -3   4   3     1053.37     1031.20     27.39 o 
  -2   4   3       97.49      108.97      3.83 o 
  -1   4   3      415.55      389.91     11.84 o 
   0   4   3     2198.29     2295.32     64.14 o 
   1   4   3     1514.32     1474.83     50.06 o 
   2   4   3        8.40       30.06      6.88 o 
   3   4   3        4.84       12.21      2.04 o 
   4   4   3     2470.22     2341.46     92.12 o 
   5   4   3       32.85       31.74      2.96 o 
   6   4   3      579.59      614.33     13.90 o 
   7   4   3       74.16       74.51      4.22 o 
   8   4   3      599.01      597.90     16.05 o 
   9   4   3       12.30        7.95      5.64 o 
  10   4   3        7.72        5.75      7.27 o 
  11   4   3       28.78       24.32     10.41 o 
  12   4   3       21.04       28.49     13.94 o 
 -13   5   3       17.69       20.84     18.23 o 
 -12   5   3       61.48       62.78      9.84 o 
 -11   5   3      158.77      156.03     12.51 o 
 -10   5   3       59.72       74.62      8.18 o 
  -9   5   3       65.67       73.97      7.35 o 
  -8   5   3      379.36      379.04     10.69 o 
  -7   5   3        3.10        7.03      3.71 o 
  -6   5   3       40.40       44.83      2.77 o 
  -5   5   3       34.33       35.04      2.37 o 
  -4   5   3      201.06      221.79      7.91 o 
  -3   5   3      150.49      181.90      7.32 o 
  -2   5   3      281.36      256.44      7.63 o 
  -1   5   3     2364.75     2288.27     77.72 o 
   0   5   3     1357.58     1274.63     32.16 o 
   1   5   3     1837.59     1824.62     55.33 o 
   2   5   3        4.84        5.10      1.61 o 
   3   5   3     1626.25     1664.68     51.60 o 
   4   5   3      963.09      881.38     32.87 o 
   5   5   3     1890.96     1905.92     59.23 o 
   6   5   3        0.21        4.32      3.27 o 
   7   5   3      270.00      283.31      9.01 o 
   8   5   3        8.10        8.30      5.48 o 
   9   5   3      302.20      300.24     11.93 o 
  10   5   3       38.22       34.79      9.76 o 
  11   5   3       51.87       60.14     11.18 o 
  12   5   3       11.05       12.59     17.65 o 
 -12   6   3       88.02       58.46     18.81 o 
 -11   6   3       22.05       18.12      8.76 o 
 -10   6   3      139.20      136.69     10.40 o 
  -9   6   3        5.72        6.97      6.80 o 
  -8   6   3      130.36      119.04      7.66 o 
  -7   6   3      238.80      215.86      9.30 o 
  -6   6   3     1168.59     1218.19     36.84 o 
  -5   6   3       58.93       66.11      3.01 o 
  -4   6   3       41.00       43.02      3.07 o 
  -3   6   3       11.52       17.21      2.59 o 
  -2   6   3      174.84      160.54      4.90 o 
  -1   6   3      154.24      158.62      7.02 o 
   0   6   3     3417.85     3415.14    108.00 o 
   1   6   3        2.21        6.69      1.79 o 
   2   6   3      192.16      239.76      8.43 o 
   3   6   3       50.80       48.62      3.12 o 
   4   6   3     2412.67     2503.08     62.20 o 
   5   6   3      149.75      148.96      6.94 o 
   6   6   3        4.82        7.98      4.28 o 
   7   6   3      107.53      102.00      5.68 o 
   8   6   3      325.52      393.19     16.62 o 
   9   6   3      126.18      129.18      9.02 o 
  10   6   3        0.58        0.15      9.70 o 
  11   6   3        0.59       -3.56     12.90 o 
  12   6   3        0.65       -5.64     18.23 o 
 -12   7   3        0.66       -0.87     18.09 o 
 -11   7   3       47.99       42.83     11.73 o 
 -10   7   3       23.47       25.49      8.45 o 
  -9   7   3        2.59        6.55      7.23 o 
  -8   7   3      205.02      203.83     10.03 o 
  -7   7   3       10.93       13.43      5.17 o 
  -6   7   3       23.46       19.09      4.69 o 
  -5   7   3       75.10       83.82      3.49 o 
  -4   7   3      125.81      143.48      5.15 o 
  -3   7   3        3.48        6.01      2.73 o 
  -2   7   3      503.27      518.00     13.00 o 
  -1   7   3      336.44      309.61     11.84 o 
   0   7   3      508.98      495.94     21.33 o 
   1   7   3       24.98       20.79      2.57 o 
   2   7   3      101.74      101.45      5.09 o 
   3   7   3      609.16      659.33     22.41 o 
   4   7   3      164.43      166.71      6.35 o 
   5   7   3     1243.67     1317.50     41.43 o 
   6   7   3      203.56      210.19      8.69 o 
   7   7   3        5.87        9.83      5.20 o 
   8   7   3        0.01        3.34      6.27 o 
   9   7   3      140.42      141.75      9.74 o 
  10   7   3        9.78        7.04      8.98 o 
  11   7   3       11.59       12.71     14.11 o 
 -12   8   3        6.39       -2.03     18.67 o 
 -11   8   3       26.18       50.16     14.13 o 
 -10   8   3       52.28       47.94      9.43 o 
  -9   8   3       23.91       18.38      8.18 o 
  -8   8   3       83.23       76.32      7.91 o 
  -7   8   3       34.35       40.32      5.90 o 
  -6   8   3      189.71      177.50      8.65 o 
  -5   8   3        9.49       10.47      3.50 o 
  -4   8   3       37.20       30.91      3.49 o 
  -3   8   3       43.37       45.99      3.79 o 
  -2   8   3       32.94       38.57      3.60 o 
  -1   8   3        2.51        2.55      3.10 o 
   0   8   3      632.40      631.52     27.63 o 
   1   8   3      235.60      232.63     10.75 o 
   2   8   3      736.57      766.22     27.29 o 
   3   8   3       53.27       56.07      4.15 o 
   4   8   3      831.73      886.35     33.49 o 
   5   8   3      539.45      561.35     19.40 o 
   6   8   3       53.45       48.05      5.57 o 
   7   8   3       14.24       16.26      5.64 o 
   8   8   3      185.02      206.12     12.68 o 
   9   8   3        7.67        8.78      8.64 o 
  10   8   3        3.65       14.32     13.55 o 
  11   8   3       31.35       23.30     19.68 o 
 -11   9   3      159.95      170.02     22.28 o 
 -10   9   3       13.81        9.41     11.20 o 
  -9   9   3       19.23       18.81      8.81 o 
  -8   9   3       30.13       33.15      8.13 o 
  -7   9   3      338.34      338.90     22.05 o 
  -6   9   3       16.90        9.91      6.74 o 
  -5   9   3       54.59       47.27      4.92 o 
  -4   9   3     1131.05     1106.99     35.45 o 
  -3   9   3      161.40      129.33      6.90 o 
  -2   9   3        7.65        5.24      3.74 o 
  -1   9   3      499.68      474.37     21.68 o 
   0   9   3      599.25      583.41     25.93 o 
   1   9   3     1112.08     1152.76     46.96 o 
   2   9   3      243.87      270.52     11.17 o 
   3   9   3        0.19       -0.91      4.54 o 
   4   9   3      219.29      190.50     10.30 o 
   5   9   3      319.39      343.63     11.51 o 
   6   9   3       68.89       68.09      5.93 o 
   7   9   3       21.31       16.19      6.76 o 
   8   9   3        6.89        4.50      7.32 o 
   9   9   3       59.72       59.02     15.70 o 
  10   9   3        1.26        9.12     18.38 o 
  -9  10   3       44.40       34.86     20.69 o 
  -8  10   3       29.06       29.80     10.98 o 
  -7  10   3       19.64       17.46      7.44 o 
  -6  10   3       79.12       88.24      8.54 o 
  -5  10   3       18.80       17.90      6.27 o 
  -4  10   3       51.44       50.46      5.17 o 
  -3  10   3      150.59      151.78      9.41 o 
  -2  10   3        5.72        5.38      4.19 o 
  -1  10   3      399.82      376.18     18.85 o 
   0  10   3      357.86      358.44     19.88 o 
   1  10   3      610.14      635.49     30.34 o 
   2  10   3      405.28      429.71     24.51 o 
   3  10   3       27.02       32.00      5.51 o 
   4  10   3       92.72       96.18      6.56 o 
   5  10   3      330.74      365.69     20.05 o 
   6  10   3      125.47      138.52      9.16 o 
   7  10   3       72.46       74.55      8.56 o 
   8  10   3        9.90       12.90     10.92 o 
  -9  11   3        1.63      -10.71     21.99 o 
  -8  11   3      293.44      299.21     39.47 o 
  -7  11   3       23.96       20.01      9.05 o 
  -6  11   3      224.68      239.11     22.90 o 
  -5  11   3       14.76       15.31      6.85 o 
  -4  11   3      531.66      517.62     21.98 o 
  -3  11   3       40.61       40.59      5.29 o 
  -2  11   3      390.67      363.85     16.86 o 
  -1  11   3      108.42      131.81      7.44 o 
   0  11   3      103.83       96.60      6.43 o 
   1  11   3      227.25      227.72     10.97 o 
   2  11   3      197.42      209.83     13.61 o 
   3  11   3      102.34      113.12      7.13 o 
   4  11   3      142.63      135.74      7.69 o 
   5  11   3       51.80       57.93      7.14 o 
   6  11   3        2.33       -0.57      7.51 o 
   7  11   3        8.81        7.79     13.27 o 
   8  11   3       10.96       18.67     18.09 o 
  -7  12   3       81.21       64.79     10.45 o 
  -6  12   3        4.67        1.58      7.77 o 
  -5  12   3        1.66       -1.23      7.31 o 
  -4  12   3        0.80       -4.38      5.83 o 
  -3  12   3      504.15      499.53     18.79 o 
  -2  12   3       88.32       92.38      6.32 o 
  -1  12   3       99.10       91.77      6.93 o 
   0  12   3        2.66        0.35      5.89 o 
   1  12   3      193.12      178.86      8.26 o 
   2  12   3      107.38      108.09      7.52 o 
   3  12   3      189.13      201.23     16.56 o 
   4  12   3        8.14        4.89      7.25 o 
   5  12   3       20.49       27.61      9.39 o 
   6  12   3       26.93       28.78     10.10 o 
   7  12   3        0.76      -16.50     17.94 o 
   8  12   3       23.21       31.11     20.26 o 
  -7  13   3        8.49       -8.35     12.87 o 
  -6  13   3       97.59      100.93     12.89 o 
  -5  13   3       99.67       94.16     11.11 o 
  -4  13   3      100.50      105.85     10.43 o 
  -3  13   3       16.37       14.20      6.49 o 
  -2  13   3      232.95      242.51     12.58 o 
  -1  13   3       86.60       78.89      7.53 o 
   0  13   3       58.71       50.89      7.24 o 
   1  13   3       22.53       20.99      7.41 o 
   2  13   3       82.49       75.23      8.41 o 
   3  13   3       27.63       22.18      8.00 o 
   4  13   3       33.98       39.36     10.12 o 
   5  13   3        3.03        1.30     11.29 o 
   6  13   3       10.48        2.15     11.93 o 
  -6  14   3       49.56       51.20     14.76 o 
  -5  14   3        6.42        0.97     11.87 o 
  -4  14   3       89.57       98.10      9.94 o 
  -3  14   3       21.96       12.74      8.75 o 
  -2  14   3       23.22       18.32      8.64 o 
  -1  14   3       34.58       33.72      9.86 o 
   0  14   3      205.40      188.81     10.29 o 
   1  14   3        3.27        2.46      9.74 o 
   2  14   3       25.66       23.76     11.29 o 
   3  14   3       34.97       26.86     11.78 o 
   4  14   3       35.83       36.61     12.22 o 
   5  14   3        4.90        4.96     12.48 o 
  -3  15   3       47.09       37.28     10.72 o 
  -2  15   3        0.46       -5.23      9.88 o 
  -1  15   3        4.41       -2.31      9.89 o 
   0  15   3       12.88       16.88     11.70 o 
   1  15   3       91.30       86.77     13.47 o 
   2  15   3        0.51       -4.28     11.93 o 
 -14   0   4       16.97       19.39     18.52 o 
 -12   0   4       11.46       12.77     10.84 o 
 -10   0   4       56.19       51.21      7.96 o 
  -8   0   4       18.93       17.98      5.71 o 
  -6   0   4     1083.58     1112.38     79.35 o 
  -4   0   4     7414.75     7676.79    560.33 o 
  -2   0   4     7086.04     6757.68    211.36 o 
   0   0   4    17937.27    17128.78    953.05 o 
   2   0   4     3599.09     2967.41    139.67 o 
   4   0   4    12067.19    11052.98    602.14 o 
   6   0   4      298.47      280.07     17.61 o 
   8   0   4     1071.25     1043.81     49.21 o 
  10   0   4       66.75       76.89     11.70 o 
  12   0   4      174.84      216.62     21.56 o 
 -14   1   4        6.32       10.59     13.24 o 
 -13   1   4       56.35       66.96     12.89 o 
 -12   1   4       24.48       22.82      7.91 o 
 -11   1   4      309.27      276.14     10.99 o 
 -10   1   4       88.17       70.82      5.87 o 
  -9   1   4        5.23        2.64      3.70 o 
  -8   1   4      224.55      233.70      9.92 o 
  -7   1   4        2.25        3.68      3.30 o 
  -6   1   4      300.33      322.03     16.25 o 
  -5   1   4     2667.46     2509.44    106.81 o 
  -4   1   4     1577.44     1498.83     71.27 o 
  -3   1   4      390.99      398.89     13.49 o 
  -2   1   4    10140.34    10901.18    284.86 o 
  -1   1   4    24154.61    24569.69    915.37 o 
   0   1   4      191.36      161.22      7.35 o 
   1   1   4     9525.82     8677.55    343.58 o 
   2   1   4       53.66       57.51      3.22 o 
   3   1   4     5848.67     4904.71    126.55 o 
   4   1   4      163.75      167.56      5.87 o 
   5   1   4      898.32      824.64     25.16 o 
   6   1   4      134.52      137.74      5.51 o 
   7   1   4       42.75       40.21      4.19 o 
   8   1   4        4.43        1.53      4.33 o 
   9   1   4       58.49       53.20      7.03 o 
  10   1   4        0.48       -0.22      7.11 o 
  11   1   4       59.50       72.45      9.15 o 
  12   1   4        0.04       -0.69      9.24 o 
 -13   2   4        4.31       10.73     11.66 o 
 -12   2   4      103.96       96.62      9.14 o 
 -11   2   4        5.35        2.28      6.22 o 
 -10   2   4      103.44       96.07      6.73 o 
  -9   2   4       46.97       42.75      4.19 o 
  -8   2   4       10.87       13.78      4.04 o 
  -7   2   4      266.43      251.24     15.00 o 
  -6   2   4      890.50      891.68     38.02 o 
  -5   2   4     1940.63     1900.60     59.00 o 
  -4   2   4     2968.45     3016.47     83.70 o 
  -3   2   4     1482.90     1467.07     30.62 o 
  -2   2   4     1849.82     2021.17     43.25 o 
  -1   2   4     4520.85     4826.34    118.74 o 
   0   2   4     9209.94     9019.38    333.76 o 
   1   2   4     2026.67     1933.92     38.40 o 
   2   2   4        0.89        4.79      1.28 o 
   3   2   4     5811.09     5584.17    179.89 o 
   4   2   4     4628.58     4251.59    176.71 o 
   5   2   4       20.13       16.12      2.65 o 
   6   2   4       51.17       40.91      3.33 o 
   7   2   4     1231.65     1234.16     42.67 o 
   8   2   4        5.69       11.21      4.45 o 
   9   2   4       69.24       68.58      7.25 o 
  10   2   4       84.32       83.28      8.39 o 
  11   2   4       14.46       13.85      8.37 o 
  12   2   4       17.57       23.68      9.59 o 
 -13   3   4        1.31       -2.68     11.46 o 
 -12   3   4      118.05      117.71      8.52 o 
 -11   3   4       79.11       80.48      7.32 o 
 -10   3   4       23.31       23.50      5.93 o 
  -9   3   4        2.08        2.55      5.04 o 
  -8   3   4     1693.83     1663.95     47.02 o 
  -7   3   4        4.62        7.06      3.48 o 
  -6   3   4       20.66       24.71      3.18 o 
  -5   3   4      753.72      682.81     20.38 o 
  -4   3   4     1440.92     1411.83     30.16 o 
  -3   3   4      822.16      726.75     17.83 o 
  -2   3   4     1190.53     1200.62     25.93 o 
  -1   3   4    13027.91    13807.87    277.07 o 
   0   3   4     2560.46     2704.57     70.40 o 
   1   3   4       30.97       23.67      2.48 o 
   2   3   4     3109.14     2870.91     73.06 o 
   3   3   4     2275.28     2113.68     65.19 o 
   4   3   4       56.54       61.82      2.91 o 
   5   3   4       10.57        7.29      2.67 o 
   6   3   4       72.10       67.22      3.70 o 
   7   3   4      142.03      136.37      5.12 o 
   8   3   4      374.67      397.02     10.33 o 
   9   3   4        4.06        2.50      6.35 o 
  10   3   4      101.76      121.52      8.92 o 
  11   3   4        0.29        7.76      8.36 o 
  12   3   4       61.08       63.56     11.65 o 
 -13   4   4        0.49        2.46     16.78 o 
 -12   4   4       40.33       39.98      9.18 o 
 -11   4   4       85.13       81.99      7.58 o 
 -10   4   4       10.75        8.15      5.90 o 
  -9   4   4      571.65      569.70     11.73 o 
  -8   4   4        2.24        5.98      3.44 o 
  -7   4   4     2058.28     2105.29     89.91 o 
  -6   4   4      241.58      228.21      7.05 o 
  -5   4   4      955.89     1027.28     25.72 o 
  -4   4   4     1773.50     1899.20     45.84 o 
  -3   4   4     8559.66     8954.77    197.14 o 
  -2   4   4     2808.36     3067.68     76.01 o 
  -1   4   4      118.46      131.88      3.39 o 
   0   4   4     3741.56     4118.04    122.62 o 
   1   4   4     2466.83     2756.70     84.41 o 
   2   4   4     1034.28     1065.48     25.49 o 
   3   4   4      843.19      877.96     27.79 o 
   4   4   4      652.05      616.11     23.91 o 
   5   4   4        1.83        0.16      2.79 o 
   6   4   4      616.77      562.65     15.68 o 
   7   4   4      494.44      512.50     18.62 o 
   8   4   4        6.99        5.96      4.72 o 
   9   4   4        0.35       -4.08      6.54 o 
  10   4   4       85.22       96.92      8.91 o 
  11   4   4       61.12       58.16     11.20 o 
  12   4   4       73.52       80.33     15.22 o 
 -13   5   4        2.55        7.23     17.65 o 
 -12   5   4      188.20      204.82     14.65 o 
 -11   5   4       58.39       47.38      8.68 o 
 -10   5   4       93.39       93.46      9.92 o 
  -9   5   4        0.04       -1.50      6.41 o 
  -8   5   4      644.37      707.95     25.79 o 
  -7   5   4      549.67      518.12     27.03 o 
  -6   5   4      565.23      566.15     22.02 o 
  -5   5   4        1.97        4.60      2.08 o 
  -4   5   4     1172.19     1116.52     26.82 o 
  -3   5   4      783.28      680.28     19.41 o 
  -2   5   4     2553.09     2599.05     68.81 o 
  -1   5   4      523.72      533.53     15.37 o 
   0   5   4        6.91       11.74      1.77 o 
   1   5   4       25.54       20.99      1.86 o 
   2   5   4      268.81      264.50      8.09 o 
   3   5   4      215.45      215.05      8.91 o 
   4   5   4       96.24       89.36      3.77 o 
   5   5   4       13.05       15.78      3.18 o 
   6   5   4      173.42      167.35      6.77 o 
   7   5   4      324.19      327.08     12.65 o 
   8   5   4      300.88      317.75     10.58 o 
   9   5   4      117.05      119.08     10.43 o 
  10   5   4       39.11       30.44     10.13 o 
  11   5   4        0.44        6.51     10.77 o 
  12   5   4        2.12       -7.52     17.94 o 
 -12   6   4        8.78        9.15     13.16 o 
 -11   6   4       41.75       62.36      9.23 o 
 -10   6   4      103.21      124.52     11.38 o 
  -9   6   4      202.94      179.52     13.58 o 
  -8   6   4      267.48      255.19     13.66 o 
  -7   6   4      816.22      860.46     53.06 o 
  -6   6   4        9.00       13.81      3.98 o 
  -5   6   4       59.88       63.95      3.14 o 
  -4   6   4       31.25       35.63      2.93 o 
  -3   6   4      446.93      428.06     13.51 o 
  -2   6   4     1106.92     1089.07     38.35 o 
  -1   6   4       23.72       18.80      2.06 o 
   0   6   4       22.54       23.45      2.10 o 
   1   6   4       68.18       80.80      3.45 o 
   2   6   4      759.78      800.27     27.17 o 
   3   6   4      646.92      657.65     16.90 o 
   4   6   4      107.57      117.93      5.16 o 
   5   6   4      111.01      100.81      4.99 o 
   6   6   4       84.68       80.21      5.31 o 
   7   6   4      116.18      116.48      6.09 o 
   8   6   4        1.24        6.26      6.07 o 
   9   6   4      102.32       93.07      7.70 o 
  10   6   4       22.23       19.00     12.38 o 
  11   6   4      113.57      110.69     20.26 o 
 -12   7   4       21.73        3.33     18.23 o 
 -11   7   4       19.54       19.01     10.74 o 
 -10   7   4       79.35       82.73      9.06 o 
  -9   7   4       20.17       15.91      7.40 o 
  -8   7   4      342.44      328.72     16.70 o 
  -7   7   4       53.13       62.27      7.52 o 
  -6   7   4      635.15      689.89     32.51 o 
  -5   7   4      986.23     1044.55     35.99 o 
  -4   7   4      716.66      786.58     22.14 o 
  -3   7   4       33.26       33.27      3.03 o 
  -2   7   4      138.48      132.28      4.95 o 
  -1   7   4      245.07      255.45      6.28 o 
   0   7   4      334.19      300.51     12.65 o 
   1   7   4       78.99       85.93      3.64 o 
   2   7   4       82.48       87.16      6.15 o 
   3   7   4       33.12       36.73      3.77 o 
   4   7   4     1394.38     1390.35     31.39 o 
   5   7   4      208.62      212.16      8.23 o 
   6   7   4       53.19       45.33      5.26 o 
   7   7   4        0.69        3.63      5.35 o 
   8   7   4      129.16      140.94      8.28 o 
   9   7   4        4.65        8.10      7.92 o 
  10   7   4        6.14       11.39     13.17 o 
  11   7   4        0.16       -7.38     18.38 o 
 -12   8   4        1.07       -9.12     18.96 o 
 -11   8   4      125.86      149.83     16.17 o 
 -10   8   4       60.81       82.23      9.86 o 
  -9   8   4      184.52      180.71     19.44 o 
  -8   8   4      245.01      229.79     16.10 o 
  -7   8   4      343.87      368.16     17.98 o 
  -6   8   4        2.86        3.48      4.54 o 
  -5   8   4       41.25       43.16      3.82 o 
  -4   8   4      710.30      667.98     17.91 o 
  -3   8   4      475.47      504.53     13.06 o 
  -2   8   4       53.51       66.77      4.02 o 
  -1   8   4       70.13       66.72      3.94 o 
   0   8   4       84.48       82.58      4.07 o 
   1   8   4      246.51      272.10      8.91 o 
   2   8   4      122.29      125.67      7.17 o 
   3   8   4      114.29      131.85      8.49 o 
   4   8   4      373.11      375.29     17.89 o 
   5   8   4      290.73      291.32     14.55 o 
   6   8   4       51.67       62.00      5.93 o 
   7   8   4       54.86       52.44      6.29 o 
   8   8   4       14.27        8.38      7.67 o 
   9   8   4       41.69       39.37      8.86 o 
  10   8   4        2.13        9.69     18.09 o 
 -11   9   4       27.73       38.34     19.10 o 
 -10   9   4        0.70       -6.21     11.01 o 
  -9   9   4       75.03       94.90      9.73 o 
  -8   9   4       71.82       72.54      8.39 o 
  -7   9   4      103.30      103.39      6.98 o 
  -6   9   4       40.06       31.43      6.26 o 
  -5   9   4      198.01      192.68     13.05 o 
  -4   9   4      772.45      740.34     24.62 o 
  -3   9   4        2.03        2.50      3.95 o 
  -2   9   4       38.67       40.61      4.23 o 
  -1   9   4      291.80      274.22     10.45 o 
   0   9   4       38.94       44.11      4.09 o 
   1   9   4       25.30       18.86      4.52 o 
   2   9   4      157.79      165.48      8.81 o 
   3   9   4       92.25       91.44      5.85 o 
   4   9   4        1.11       -2.97      5.13 o 
   5   9   4      260.41      243.78     13.88 o 
   6   9   4      148.60      144.67      7.30 o 
   7   9   4        0.86        2.88      6.24 o 
   8   9   4      247.59      286.72     14.38 o 
   9   9   4       21.41       16.29     12.48 o 
  10   9   4        6.06        4.77     19.39 o 
  -9  10   4       25.21       14.10     15.19 o 
  -8  10   4       31.04       33.19     10.83 o 
  -7  10   4       45.28       28.29      6.62 o 
  -6  10   4      137.98      137.18      9.33 o 
  -5  10   4      450.71      459.95     22.87 o 
  -4  10   4      596.66      555.85     17.65 o 
  -3  10   4       86.87       95.29      5.40 o 
  -2  10   4       20.67       16.30      4.45 o 
  -1  10   4      208.05      209.40      8.50 o 
   0  10   4      476.82      462.99     20.67 o 
   1  10   4      179.93      187.15     12.69 o 
   2  10   4       60.30       62.51      5.88 o 
   3  10   4      151.10      167.43     11.55 o 
   4  10   4       47.87       43.52      6.70 o 
   5  10   4       83.38       68.33      7.45 o 
   6  10   4        0.22        1.52      7.65 o 
   7  10   4       43.29       48.78     10.52 o 
   8  10   4       17.99       13.86     11.42 o 
   9  10   4        8.33        9.84     18.81 o 
  -9  11   4        4.41        3.99     15.75 o 
  -8  11   4      102.12      124.33     21.41 o 
  -7  11   4       86.49       92.51      8.60 o 
  -6  11   4        5.41       -0.17      7.15 o 
  -5  11   4      187.40      168.65      9.11 o 
  -4  11   4      189.30      204.41     14.50 o 
  -3  11   4       19.00       21.86      5.20 o 
  -2  11   4       22.31       21.57      5.07 o 
  -1  11   4      820.72      787.53     35.32 o 
   0  11   4       87.60      104.62      6.60 o 
   1  11   4      125.07      119.01      8.65 o 
   2  11   4        1.07        1.66      6.11 o 
   3  11   4      195.32      202.44     11.31 o 
   4  11   4       26.27       25.37      7.10 o 
   5  11   4       71.32       78.74      8.27 o 
   6  11   4        5.46        6.28      8.44 o 
   7  11   4       21.08       11.95     13.70 o 
   8  11   4       26.89       35.74     19.82 o 
  -8  12   4        0.01       -6.08     22.28 o 
  -7  12   4       18.34       17.87      9.70 o 
  -6  12   4       21.15       16.61      8.13 o 
  -5  12   4       14.92       13.67      7.76 o 
  -4  12   4        4.69        1.16      5.92 o 
  -3  12   4        0.14        3.90      6.32 o 
  -2  12   4      773.13      738.57     27.87 o 
  -1  12   4       75.69       65.54      7.28 o 
   0  12   4      259.10      236.56     11.24 o 
   1  12   4       78.08       72.87      8.89 o 
   2  12   4      143.85      155.69     11.84 o 
   3  12   4       27.54       28.33      7.48 o 
   4  12   4      211.11      223.86     14.54 o 
   5  12   4       35.43       39.78      9.97 o 
   6  12   4       13.38        3.11     12.84 o 
   7  12   4       11.40       23.44     19.53 o 
  -7  13   4       13.06        6.54     13.34 o 
  -6  13   4        4.13        2.00     12.72 o 
  -5  13   4      155.07      134.42     24.76 o 
  -4  13   4        4.32        0.08      6.96 o 
  -3  13   4       18.94       18.88      7.65 o 
  -2  13   4       11.33       15.65      8.91 o 
  -1  13   4      123.94      115.42      8.69 o 
   0  13   4      100.21       99.99      8.57 o 
   1  13   4      155.75      151.11      9.39 o 
   2  13   4       53.96       55.46      8.35 o 
   3  13   4      102.78      100.51     11.06 o 
   4  13   4        0.10        1.87     10.91 o 
   5  13   4       82.56       75.51     13.04 o 
   6  13   4       20.71       13.93     14.48 o 
  -5  14   4       46.39       46.18     14.70 o 
  -4  14   4       83.70       78.19     19.75 o 
  -3  14   4       95.40       87.94     10.65 o 
  -2  14   4       36.84       31.10     11.07 o 
  -1  14   4        3.85        3.86      7.94 o 
   0  14   4       83.86       72.02     10.79 o 
   1  14   4      120.85      118.55     15.29 o 
   2  14   4        0.45       -0.69     11.00 o 
   3  14   4       26.42       29.35     12.09 o 
   4  14   4        8.40       24.33     12.56 o 
  -3  15   4        7.00        5.87     10.27 o 
  -2  15   4       22.64       30.00     10.60 o 
  -1  15   4        1.53       -8.68     11.59 o 
   0  15   4       14.80        9.50     11.93 o 
   1  15   4       26.31       20.27     12.57 o 
   2  15   4       51.59       54.26     22.72 o 
 -13   0   5       53.62       63.96     17.51 o 
 -11   0   5      438.41      441.15     40.61 o 
  -9   0   5      171.16      164.25     12.00 o 
  -7   0   5      796.76      797.49     66.15 o 
  -5   0   5      150.58      124.50      6.88 o 
  -3   0   5      127.13      125.89      6.56 o 
  -1   0   5      192.58      226.29      9.64 o 
   1   0   5       35.34       39.99      3.53 o 
   3   0   5     2031.49     1988.72    111.30 o 
   5   0   5      165.93      155.34     10.23 o 
   7   0   5      243.74      248.69     11.45 o 
   9   0   5      399.10      437.02     56.72 o 
  11   0   5        2.20        1.48     12.09 o 
 -13   1   5        5.79        3.84     11.05 o 
 -12   1   5       89.89       95.02      9.01 o 
 -11   1   5       30.39       22.28      6.58 o 
 -10   1   5      495.51      450.52     11.56 o 
  -9   1   5       82.99       73.89      5.50 o 
  -8   1   5      171.64      171.50      8.96 o 
  -7   1   5       99.92      103.48      4.99 o 
  -6   1   5       89.41       88.05      3.87 o 
  -5   1   5      529.04      553.06     25.08 o 
  -4   1   5      233.33      207.19      8.08 o 
  -3   1   5      256.73      283.55     10.35 o 
  -2   1   5     2105.51     2247.33     48.43 o 
  -1   1   5      468.96      504.64     19.09 o 
   0   1   5       26.24       30.26      2.88 o 
   1   1   5     1014.02      890.38     35.62 o 
   2   1   5      993.14      913.18     30.35 o 
   3   1   5      102.01       83.36      3.64 o 
   4   1   5       51.92       50.25      7.54 o 
   5   1   5       25.41       24.89      2.84 o 
   6   1   5     2023.68     1882.16     72.72 o 
   7   1   5       90.14       86.82      4.89 o 
   8   1   5      208.41      208.59      8.87 o 
   9   1   5       31.49       33.97      7.06 o 
  10   1   5      278.62      277.66     13.07 o 
  11   1   5        1.42       -2.27      8.50 o 
  12   1   5       72.79       88.95     12.28 o 
 -13   2   5       81.01       81.52     13.14 o 
 -12   2   5       21.60       20.13      7.32 o 
 -11   2   5       84.89       75.16      7.31 o 
 -10   2   5        9.49       11.16      4.72 o 
  -9   2   5      688.14      677.27     26.55 o 
  -8   2   5      284.28      290.19     13.24 o 
  -7   2   5     1207.60     1204.55     51.54 o 
  -6   2   5       54.82       58.45      3.64 o 
  -5   2   5     1219.76     1302.01     41.26 o 
  -4   2   5       57.42       78.88      3.81 o 
  -3   2   5      923.55      950.24     21.65 o 
  -2   2   5     1310.17     1370.22     34.97 o 
  -1   2   5      246.62      239.96     14.99 o 
   0   2   5     1553.51     1639.14     61.73 o 
   1   2   5     3098.50     3140.25    119.92 o 
   2   2   5     1124.35     1055.84     37.17 o 
   3   2   5     6716.03     6155.68    268.60 o 
   4   2   5        4.93       33.30     12.03 o 
   5   2   5      612.99      598.59     21.11 o 
   6   2   5       75.81       71.49      3.89 o 
   7   2   5      212.95      218.07      8.07 o 
   8   2   5       64.13       52.60      5.26 o 
   9   2   5       70.91       72.95      7.63 o 
  10   2   5       15.57       18.42      7.80 o 
  11   2   5       15.44       13.14      8.71 o 
  12   2   5       34.75       43.47     13.45 o 
 -13   3   5       25.09       34.15     12.07 o 
 -12   3   5       55.85       54.29      7.89 o 
 -11   3   5       80.38       78.27      7.34 o 
 -10   3   5       35.54       38.51      5.65 o 
  -9   3   5      605.34      599.35     19.52 o 
  -8   3   5      842.94      854.23     42.84 o 
  -7   3   5       72.33       73.53      4.39 o 
  -6   3   5        7.35        9.18      3.19 o 
  -5   3   5     2224.35     2245.05     67.34 o 
  -4   3   5      650.79      648.23     15.75 o 
  -3   3   5      102.22      103.50      4.04 o 
  -2   3   5     1600.15     1648.72     42.32 o 
  -1   3   5     2732.56     2869.62     75.60 o 
   0   3   5      598.73      623.86     14.20 o 
   1   3   5      401.02      450.00     15.70 o 
   2   3   5     4096.33     4117.24    123.24 o 
   3   3   5      392.46      316.65     12.85 o 
   4   3   5     1288.13     1195.63     48.02 o 
   5   3   5      399.71      399.41     14.44 o 
   6   3   5     1483.00     1442.61     43.81 o 
   7   3   5       97.67       96.06      4.66 o 
   8   3   5      154.99      157.80      8.52 o 
   9   3   5        5.66       11.28      6.12 o 
  10   3   5      224.92      243.06     13.21 o 
  11   3   5        7.70        6.61      9.75 o 
  12   3   5       56.71       81.87     15.34 o 
 -13   4   5       26.81       24.45     17.51 o 
 -12   4   5       56.64       58.65      9.47 o 
 -11   4   5       99.00       96.26      7.74 o 
 -10   4   5        8.81       15.11      6.11 o 
  -9   4   5      775.71      764.40     29.50 o 
  -8   4   5       19.64       23.99      4.53 o 
  -7   4   5      154.39      149.46      8.92 o 
  -6   4   5     2907.64     2860.70    124.20 o 
  -5   4   5      197.42      190.42      5.42 o 
  -4   4   5      871.05      825.58     22.47 o 
  -3   4   5     2277.96     2258.91     53.27 o 
  -2   4   5     2849.82     2998.77     68.05 o 
  -1   4   5     4449.09     4780.09    119.45 o 
   0   4   5     4090.48     4396.66    127.25 o 
   1   4   5      160.05      175.30      6.15 o 
   2   4   5     2303.29     2210.46     70.30 o 
   3   4   5      399.07      357.53     14.86 o 
   4   4   5     1205.28     1167.05     39.25 o 
   5   4   5      110.68       96.19      4.02 o 
   6   4   5      249.03      247.13     12.64 o 
   7   4   5       21.63       28.41      4.28 o 
   8   4   5        1.32        0.11      4.93 o 
   9   4   5        3.71       10.71      6.28 o 
  10   4   5      122.20      124.92     10.64 o 
  11   4   5       15.19       13.24     12.72 o 
  12   4   5        0.71       -7.52     18.09 o 
 -13   5   5        0.17       -8.97     17.51 o 
 -12   5   5        8.69        9.08     10.54 o 
 -11   5   5       20.64       16.41      8.42 o 
 -10   5   5       55.12       51.94      8.03 o 
  -9   5   5      649.38      647.35     22.12 o 
  -8   5   5       58.68       56.56      5.08 o 
  -7   5   5      146.19      158.75     12.34 o 
  -6   5   5      126.13      126.53      6.39 o 
  -5   5   5     5408.31     5293.56    190.53 o 
  -4   5   5      532.59      555.28     13.76 o 
  -3   5   5        0.10        3.39      2.15 o 
  -2   5   5       29.62       38.55      2.25 o 
  -1   5   5     6734.02     6653.43    188.11 o 
   0   5   5      270.15      300.95     10.84 o 
   1   5   5      110.26      119.44      5.01 o 
   2   5   5      721.74      749.98     19.52 o 
   3   5   5      866.42      868.88     24.82 o 
   4   5   5     1634.69     1585.27     53.60 o 
   5   5   5       43.80       47.61      3.78 o 
   6   5   5     1331.18     1260.39     45.05 o 
   7   5   5      112.13      131.07      6.15 o 
   8   5   5       46.38       47.28      5.78 o 
   9   5   5        0.72        2.45      8.46 o 
  10   5   5        0.54        4.69     11.97 o 
  11   5   5       94.18       94.78     19.68 o 
 -12   6   5       24.48        7.99     12.97 o 
 -11   6   5       16.11        7.74      8.63 o 
 -10   6   5      132.06      133.30     10.42 o 
  -9   6   5       32.43       30.69      7.38 o 
  -8   6   5      241.71      229.97     11.23 o 
  -7   6   5      200.52      202.14     11.53 o 
  -6   6   5     1223.52     1301.05     45.71 o 
  -5   6   5        1.17        3.93      3.29 o 
  -4   6   5     3826.33     3854.57     87.76 o 
  -3   6   5      707.15      743.61     19.82 o 
  -2   6   5     2939.57     2894.25     85.53 o 
  -1   6   5      147.33      155.45      6.06 o 
   0   6   5     4080.17     4204.00    141.74 o 
   1   6   5      115.56      103.29      3.56 o 
   2   6   5       25.69       29.08      2.86 o 
   3   6   5      330.20      360.71     11.72 o 
   4   6   5      408.88      401.49     12.53 o 
   5   6   5      530.77      527.54     20.52 o 
   6   6   5        2.15        4.24      4.68 o 
   7   6   5       12.18       10.00      5.68 o 
   8   6   5       12.38       17.56      7.23 o 
   9   6   5       11.45       12.30      9.29 o 
  10   6   5       32.81       29.10     13.44 o 
  11   6   5       16.35        0.58     18.52 o 
 -12   7   5        1.33      -17.36     17.36 o 
 -11   7   5        1.33        2.14     10.33 o 
 -10   7   5        1.77        0.57      8.18 o 
  -9   7   5      143.58      128.12     10.13 o 
  -8   7   5       33.20       38.26      6.22 o 
  -7   7   5        6.61       12.82      6.26 o 
  -6   7   5       11.01       10.53      3.97 o 
  -5   7   5     1812.65     1796.55     70.67 o 
  -4   7   5      583.50      606.08     15.99 o 
  -3   7   5        2.03        3.24      2.87 o 
  -2   7   5      442.16      447.02     10.64 o 
  -1   7   5     3175.85     3106.38     95.23 o 
   0   7   5     1278.44     1295.89     49.84 o 
   1   7   5      848.94      853.99     38.58 o 
   2   7   5     1523.97     1567.65     58.83 o 
   3   7   5       46.53       49.42      4.11 o 
   4   7   5        0.49       -0.35      4.13 o 
   5   7   5      322.14      350.15     11.19 o 
   6   7   5       10.83       11.82      5.61 o 
   7   7   5      145.76      150.64      7.72 o 
   8   7   5        0.09        3.07      7.44 o 
   9   7   5       18.84       19.61      8.42 o 
  10   7   5        5.34        3.76     17.80 o 
  11   7   5       34.38       11.87     19.82 o 
 -11   8   5       62.15       73.20     14.18 o 
 -10   8   5        1.62        4.12      9.97 o 
  -9   8   5       16.42       22.05      8.12 o 
  -8   8   5       23.91       29.96      7.55 o 
  -7   8   5       19.45       24.28      5.87 o 
  -6   8   5      448.50      433.78     24.26 o 
  -5   8   5      203.78      203.82     12.33 o 
  -4   8   5     1267.29     1254.84     36.40 o 
  -3   8   5     1427.58     1387.02     37.96 o 
  -2   8   5      102.80      114.87      6.32 o 
  -1   8   5     1008.42      994.55     32.78 o 
   0   8   5      656.30      674.29     27.56 o 
   1   8   5       52.85       65.23      4.81 o 
   2   8   5      406.79      386.34     21.57 o 
   3   8   5      307.57      295.89     14.74 o 
   4   8   5      145.92      168.19     10.94 o 
   5   8   5      161.40      147.27      9.47 o 
   6   8   5       51.70       54.66      6.21 o 
   7   8   5       27.43       28.86      6.90 o 
   8   8   5       98.39      129.98      9.61 o 
   9   8   5       13.46       13.84      8.88 o 
  10   8   5       50.49       58.31     20.84 o 
 -11   9   5        1.21        2.60     18.09 o 
 -10   9   5       35.52       32.55     12.86 o 
  -9   9   5      174.67      177.61     15.06 o 
  -8   9   5      208.54      209.58     17.41 o 
  -7   9   5       44.63       45.99      7.66 o 
  -6   9   5      215.20      211.66     17.95 o 
  -5   9   5      390.05      373.42     15.13 o 
  -4   9   5      248.57      264.17      9.29 o 
  -3   9   5       28.52       21.81      4.31 o 
  -2   9   5      404.57      415.64     17.01 o 
  -1   9   5      530.91      543.36     22.09 o 
   0   9   5       90.20      109.63      6.65 o 
   1   9   5       22.42       21.28      5.19 o 
   2   9   5      734.93      746.03     35.60 o 
   3   9   5       72.74       79.09      6.58 o 
   4   9   5       15.76       17.54      6.07 o 
   5   9   5      165.99      154.85      9.03 o 
   6   9   5      194.80      191.55      9.53 o 
   7   9   5        8.42       10.03      6.72 o 
   8   9   5       31.40       32.31      8.27 o 
   9   9   5        1.40       16.17     12.99 o 
 -10  10   5       10.98       29.81     23.15 o 
  -9  10   5       69.45       84.98     21.42 o 
  -8  10   5        3.30        1.37     10.73 o 
  -7  10   5      100.42      103.09      9.62 o 
  -6  10   5        3.71        4.17      6.70 o 
  -5  10   5        5.53        7.41      6.32 o 
  -4  10   5        0.50        5.83      4.87 o 
  -3  10   5      861.86      857.88     29.87 o 
  -2  10   5        0.44       -1.43      4.62 o 
  -1  10   5      283.24      238.60     15.80 o 
   0  10   5        1.10        1.28      5.38 o 
   1  10   5      462.19      445.37     21.00 o 
   2  10   5       15.14       18.60      6.02 o 
   3  10   5       96.61      111.61      8.15 o 
   4  10   5        0.21        0.40      6.39 o 
   5  10   5        6.36        1.49      7.40 o 
   6  10   5       13.56       16.65      8.27 o 
   7  10   5       12.21        5.33     10.40 o 
   8  10   5        1.06       -2.75     17.80 o 
   9  10   5        1.34       -3.62     18.81 o 
  -9  11   5       17.33       15.14     16.16 o 
  -8  11   5        3.74       11.00     12.35 o 
  -7  11   5       12.39       21.15     11.18 o 
  -6  11   5        6.05        4.03      8.12 o 
  -5  11   5       12.78        9.37      7.81 o 
  -4  11   5       43.65       51.57      6.19 o 
  -3  11   5        0.16        0.29      5.49 o 
  -2  11   5       53.06       52.56      5.88 o 
  -1  11   5       35.51       32.94      6.46 o 
   0  11   5        0.74        1.37      6.02 o 
   1  11   5      102.79       94.23      7.49 o 
   2  11   5      318.46      324.09     21.13 o 
   3  11   5        5.19        5.61      6.78 o 
   4  11   5        0.99       -0.33      7.03 o 
   5  11   5        6.54       12.71      8.32 o 
   6  11   5       57.96       55.56     11.48 o 
   7  11   5       10.99       11.87     18.52 o 
   8  11   5        5.20        9.69     19.82 o 
  -6  12   5        3.67        6.63     10.57 o 
  -5  12   5       54.37       49.31      9.03 o 
  -4  12   5       11.28       15.44      7.33 o 
  -3  12   5        8.43        7.18      6.08 o 
  -2  12   5        0.63       -0.53      6.68 o 
  -1  12   5        0.92       -2.83      6.59 o 
   0  12   5       80.33       71.92      7.70 o 
   1  12   5       43.57       39.96      7.43 o 
   2  12   5        4.86       10.52      7.20 o 
   3  12   5       10.15       11.85      7.53 o 
   4  12   5       13.97       15.54      9.53 o 
   5  12   5       35.35       47.11     11.67 o 
   6  12   5        0.66       -0.20     13.23 o 
   7  12   5       98.81      102.01     23.73 o 
  -6  13   5        4.14        2.46     13.04 o 
  -5  13   5        1.21       -9.84     12.47 o 
  -4  13   5       21.58       17.03      9.03 o 
  -3  13   5       30.73       24.75      9.35 o 
  -2  13   5       11.25        7.32      7.52 o 
  -1  13   5       28.89       23.40      7.77 o 
   0  13   5       14.15       18.08      7.66 o 
   1  13   5        8.30        7.62      7.73 o 
   2  13   5       11.86        9.35      9.58 o 
   3  13   5       41.56       33.97     10.31 o 
   4  13   5        4.25       12.04     11.62 o 
   5  13   5       42.24       53.60     15.14 o 
   6  13   5        0.48        2.17     20.11 o 
  -5  14   5       29.89       38.43     14.77 o 
  -4  14   5       40.93       60.63     14.97 o 
  -3  14   5       10.75       13.63     11.03 o 
  -2  14   5       80.02       72.08     12.12 o 
  -1  14   5        3.08        4.58     10.85 o 
   0  14   5       20.18       31.58     11.51 o 
   1  14   5        0.51       -7.21     10.97 o 
   2  14   5        5.03        0.40     11.64 o 
   3  14   5       35.12       40.15     12.82 o 
   4  14   5        0.30        3.24     12.53 o 
  -2  15   5       23.21       33.00     15.81 o 
  -1  15   5        0.51       -8.95     11.93 o 
   0  15   5        9.49       15.41     12.36 o 
 -12   0   6        5.76        5.72     10.99 o 
 -10   0   6     1477.10     1400.86     23.41 o 
  -8   0   6        4.26       -0.63      5.89 o 
  -6   0   6     3179.49     3024.10    238.38 o 
  -4   0   6     1104.15     1049.25     70.95 o 
  -2   0   6      210.06      183.83      5.26 o 
   0   0   6     2729.19     2707.77    198.95 o 
   2   0   6      561.52      488.70     32.12 o 
   4   0   6       23.31       29.22      3.37 o 
   6   0   6     2530.54     2594.70    150.50 o 
   8   0   6       25.38       44.43      7.76 o 
  10   0   6      106.74       91.60     12.95 o 
  12   0   6       39.32       44.57     19.68 o 
 -13   1   6       15.84       26.10     11.66 o 
 -12   1   6       10.67        7.63      7.20 o 
 -11   1   6        4.87       13.67      5.11 o 
 -10   1   6        2.46        2.20      5.56 o 
  -9   1   6      754.95      781.69     31.57 o 
  -8   1   6       41.32       45.12      4.66 o 
  -7   1   6      136.46      139.42      8.38 o 
  -6   1   6      152.70      150.91      6.85 o 
  -5   1   6     6007.38     5799.57    270.88 o 
  -4   1   6      375.84      425.15     19.44 o 
  -3   1   6      756.57      787.88     26.09 o 
  -2   1   6      532.79      509.72     14.33 o 
  -1   1   6     1849.96     1866.01     66.40 o 
   0   1   6      199.03      233.48      8.86 o 
   1   1   6       65.62       68.44      3.58 o 
   2   1   6       37.61       38.15      1.99 o 
   3   1   6      919.15      866.41     38.94 o 
   4   1   6        6.99       11.53      2.21 o 
   5   1   6       79.28       82.06      4.19 o 
   6   1   6      211.89      212.65     11.72 o 
   7   1   6       36.09       48.74      4.85 o 
   8   1   6        5.56        6.80      4.99 o 
   9   1   6      249.64      262.32     11.42 o 
  10   1   6        3.30        0.61      7.88 o 
  11   1   6       14.02       14.86     10.34 o 
  12   1   6       19.93       14.34     13.35 o 
 -13   2   6        3.95        0.72     11.15 o 
 -12   2   6        0.28       -1.07      7.16 o 
 -11   2   6       30.53       26.35      5.60 o 
 -10   2   6      298.87      332.66     14.02 o 
  -9   2   6        0.85       -0.51      4.85 o 
  -8   2   6       22.38       16.93      4.41 o 
  -7   2   6      366.21      379.61     12.75 o 
  -6   2   6     2058.57     2154.54     94.62 o 
  -5   2   6       95.97       93.03      3.19 o 
  -4   2   6     1460.10     1492.01     47.45 o 
  -3   2   6      820.25      791.00     19.55 o 
  -2   2   6      335.92      313.53      9.54 o 
  -1   2   6     1257.61     1237.23     55.88 o 
   0   2   6      541.77      545.65     23.43 o 
   1   2   6      323.11      355.80     13.87 o 
   2   2   6       26.01       26.31      1.95 o 
   3   2   6      122.62      105.68      4.49 o 
   4   2   6      800.98      792.54     33.67 o 
   5   2   6      305.05      275.67     12.83 o 
   6   2   6      524.71      498.88     21.38 o 
   7   2   6        3.07        2.10      4.33 o 
   8   2   6       32.19       34.41      5.34 o 
   9   2   6        3.42        4.75      6.29 o 
  10   2   6      186.28      173.31     15.95 o 
  11   2   6       36.99       42.22     10.71 o 
  12   2   6       95.31      103.36     15.24 o 
 -13   3   6        2.06       -0.72     11.36 o 
 -12   3   6        1.62        2.33      7.29 o 
 -11   3   6        9.51        9.34      6.65 o 
 -10   3   6       74.06       67.53      5.58 o 
  -9   3   6     1253.14     1370.88     48.65 o 
  -8   3   6      104.72      120.76      5.79 o 
  -7   3   6      235.71      205.85      8.63 o 
  -6   3   6     1675.69     1604.13     67.27 o 
  -5   3   6     1457.91     1411.73     44.99 o 
  -4   3   6      406.21      424.75     11.02 o 
  -3   3   6     5386.61     5846.52    126.94 o 
  -2   3   6    10616.81    11328.21    306.29 o 
  -1   3   6     4104.40     4367.52    138.10 o 
   0   3   6      193.51      231.25      8.86 o 
   1   3   6      239.47      270.64     11.79 o 
   2   3   6     2862.73     2839.76    103.72 o 
   3   3   6      222.61      231.10      6.78 o 
   4   3   6      190.51      203.05      8.73 o 
   5   3   6      247.99      228.42      8.89 o 
   6   3   6       17.85       18.75      3.78 o 
   7   3   6       26.49       34.51      4.87 o 
   8   3   6        2.99        9.13      5.62 o 
   9   3   6      199.59      199.58     11.54 o 
  10   3   6        0.16       -3.15      9.01 o 
  11   3   6       25.89       30.47     10.65 o 
 -13   4   6       22.53       28.51     17.80 o 
 -12   4   6        0.36        6.38      9.03 o 
 -11   4   6       33.09       31.26      7.10 o 
 -10   4   6        8.67        7.75      4.96 o 
  -9   4   6        9.04        9.92      5.10 o 
  -8   4   6      688.37      687.01     44.34 o 
  -7   4   6      967.99      961.63     42.67 o 
  -6   4   6     2133.35     2153.27     92.32 o 
  -5   4   6      101.80      123.25      6.34 o 
  -4   4   6        8.57        9.35      2.19 o 
  -3   4   6      777.10      809.27     19.18 o 
  -2   4   6     1007.90      972.25     27.15 o 
  -1   4   6        2.96        1.64      2.11 o 
   0   4   6        8.39        9.15      2.23 o 
   1   4   6     4111.94     4245.28    117.67 o 
   2   4   6      279.32      247.09      7.48 o 
   3   4   6      269.93      267.97     10.91 o 
   4   4   6       17.92       19.28      3.13 o 
   5   4   6     1426.46     1377.39     59.24 o 
   6   4   6      352.96      317.41     20.56 o 
   7   4   6       22.23       29.81      4.89 o 
   8   4   6        0.19        0.02      5.69 o 
   9   4   6       14.96       11.73      7.25 o 
  10   4   6      110.48      125.12     14.30 o 
  11   4   6        0.06       -0.86     13.03 o 
 -13   5   6        7.12       13.89     18.38 o 
 -12   5   6        2.17       -1.02     10.49 o 
 -11   5   6       12.87       14.02      8.39 o 
 -10   5   6      100.83       89.93      7.66 o 
  -9   5   6       40.34       39.02      7.45 o 
  -8   5   6      475.31      483.11     36.52 o 
  -7   5   6       15.65       14.18      4.27 o 
  -6   5   6       12.61       12.89      3.78 o 
  -5   5   6       14.48       15.88      2.90 o 
  -4   5   6     1276.53     1285.30     36.19 o 
  -3   5   6      457.34      474.37     13.27 o 
  -2   5   6     2380.29     2345.57     56.26 o 
  -1   5   6       90.21       96.13      4.13 o 
   0   5   6      423.17      407.33     12.97 o 
   1   5   6      811.03      858.05     26.72 o 
   2   5   6     1905.32     1858.92     63.68 o 
   3   5   6       60.02       64.97      3.70 o 
   4   5   6      378.16      375.81     11.21 o 
   5   5   6      256.75      266.82     15.00 o 
   6   5   6      888.70      891.52     46.26 o 
   7   5   6        0.41        4.39      5.60 o 
   8   5   6        8.39        7.39      7.19 o 
   9   5   6       95.65      101.18     10.60 o 
  10   5   6       14.81       21.38     13.06 o 
  11   5   6        2.14        4.92     18.38 o 
 -12   6   6        1.41       -2.57     12.79 o 
 -11   6   6       24.56       19.79     10.20 o 
 -10   6   6        1.01       -2.55      7.81 o 
  -9   6   6       37.91       42.06      6.66 o 
  -8   6   6        9.93       12.59      5.89 o 
  -7   6   6        6.64        2.44      5.22 o 
  -6   6   6       84.89       89.61      4.20 o 
  -5   6   6       20.99       18.92      3.60 o 
  -4   6   6        0.18        1.60      2.58 o 
  -3   6   6     4551.60     4439.93    100.99 o 
  -2   6   6       27.79       29.87      2.59 o 
  -1   6   6       37.61       33.87      2.60 o 
   0   6   6        1.23        3.80      2.57 o 
   1   6   6     4157.30     4271.84    160.80 o 
   2   6   6        4.69        8.35      3.28 o 
   3   6   6      462.35      455.65     18.47 o 
   4   6   6      144.30      137.65      8.97 o 
   5   6   6      105.86      111.37      6.24 o 
   6   6   6       71.40       71.84      6.25 o 
   7   6   6       25.08       18.41      6.14 o 
   8   6   6       38.60       33.57      6.95 o 
   9   6   6       33.98       39.68     10.26 o 
  10   6   6        6.72        5.45     13.24 o 
  11   6   6        0.21      -15.34     18.52 o 
 -12   7   6        5.78        4.63     17.36 o 
 -11   7   6       49.03       49.73     11.18 o 
 -10   7   6       32.31       30.79      8.78 o 
  -9   7   6       16.81       13.09      6.80 o 
  -8   7   6       62.08       71.59      9.13 o 
  -7   7   6        8.13        6.73      5.63 o 
  -6   7   6        7.01        3.44      4.03 o 
  -5   7   6      139.68      146.95      5.41 o 
  -4   7   6      419.44      391.04      8.86 o 
  -3   7   6        5.02       15.00      3.20 o 
  -2   7   6      337.90      324.56      7.16 o 
  -1   7   6       87.78       98.32      4.08 o 
   0   7   6      852.81      801.08     32.89 o 
   1   7   6      143.59      147.00     11.83 o 
   2   7   6     2183.16     2228.75     91.04 o 
   3   7   6      763.32      733.42     28.02 o 
   4   7   6      141.85      158.10     11.37 o 
   5   7   6      197.70      184.44      8.33 o 
   6   7   6      320.66      357.98     14.90 o 
   7   7   6       61.37       58.85      7.12 o 
   8   7   6       69.19       77.40      8.94 o 
   9   7   6        4.26        2.31     10.13 o 
  10   7   6       25.96       22.43     19.39 o 
 -11   8   6       14.54        9.74     12.99 o 
 -10   8   6       14.74       20.38     10.46 o 
  -9   8   6       20.23       22.24      8.35 o 
  -8   8   6       25.53       26.98      6.58 o 
  -7   8   6        5.05        3.46      6.84 o 
  -6   8   6      269.56      258.59     14.49 o 
  -5   8   6       16.70       12.77      4.26 o 
  -4   8   6        6.50       10.22      3.66 o 
  -3   8   6      757.50      718.24     22.43 o 
  -2   8   6     1751.80     1683.90     50.19 o 
  -1   8   6      440.33      426.94     17.47 o 
   0   8   6      714.14      747.53     35.78 o 
   1   8   6      785.21      831.98     35.73 o 
   2   8   6       93.67      131.26      8.84 o 
   3   8   6        3.06        5.88      4.90 o 
   4   8   6       10.37       11.74      5.46 o 
   5   8   6      173.47      202.28      9.94 o 
   6   8   6       22.09       28.13      6.17 o 
   7   8   6        6.46        7.14      6.48 o 
   8   8   6       17.95       14.33      8.55 o 
   9   8   6        0.32       -1.43     10.69 o 
  10   8   6        6.97       23.01     20.40 o 
 -11   9   6       38.35       35.45     17.94 o 
 -10   9   6       28.99       37.76     13.23 o 
  -9   9   6        1.68        5.93     10.00 o 
  -8   9   6       70.70       70.97      8.61 o 
  -7   9   6      258.84      239.18     14.75 o 
  -6   9   6      188.62      197.78     11.45 o 
  -5   9   6        4.35        7.65      5.64 o 
  -4   9   6       25.65       22.21      4.95 o 
  -3   9   6       34.60       41.32      5.04 o 
  -2   9   6      544.31      543.19     21.28 o 
  -1   9   6      129.11      152.98      7.05 o 
   0   9   6      333.47      324.43     15.11 o 
   1   9   6        0.74        3.37      5.24 o 
   2   9   6      603.68      610.52     40.89 o 
   3   9   6      584.92      609.04     30.99 o 
   4   9   6      117.99      118.56      8.49 o 
   5   9   6      110.89      111.51      8.79 o 
   6   9   6       45.57       52.93      7.51 o 
   7   9   6       31.52       50.18      8.02 o 
   8   9   6       11.64       -3.24      9.33 o 
   9   9   6       59.28       67.61     14.58 o 
  -8  10   6        0.57        8.25     20.26 o 
  -7  10   6        2.80       -3.19     12.45 o 
  -6  10   6      430.27      396.28     27.08 o 
  -5  10   6       53.51       52.80      6.69 o 
  -4  10   6       69.34       69.29      6.01 o 
  -3  10   6       69.07       61.90      5.76 o 
  -2  10   6      292.00      279.74     14.28 o 
  -1  10   6      371.00      371.95     16.76 o 
   0  10   6       70.74       73.51      6.63 o 
   1  10   6       66.11       61.10      6.59 o 
   2  10   6       11.82        6.61      6.14 o 
   3  10   6      117.48      148.75     11.23 o 
   4  10   6      137.01      152.65      9.68 o 
   5  10   6        0.06        2.20      7.82 o 
   6  10   6       22.30       20.75      8.70 o 
   7  10   6       19.85       26.85     11.22 o 
   8  10   6        0.24       12.01     18.96 o 
  -7  11   6       65.20       37.62     22.43 o 
  -6  11   6       41.49       37.88      8.62 o 
  -5  11   6      118.55      118.29     14.01 o 
  -4  11   6      196.26      201.74     10.03 o 
  -3  11   6        8.71       16.18      5.95 o 
  -2  11   6      192.01      184.02     17.87 o 
  -1  11   6      165.04      166.23     14.48 o 
   0  11   6      111.50      107.25      7.70 o 
   1  11   6      126.66      114.79      9.01 o 
   2  11   6        2.63        9.38      6.78 o 
   3  11   6       78.79       83.52      9.31 o 
   4  11   6        3.05       -4.38      7.99 o 
   5  11   6       28.94       31.81     11.07 o 
   6  11   6        1.10        0.64     11.03 o 
   7  11   6        0.64       -1.37     13.70 o 
  -6  12   6      121.78      120.12     20.37 o 
  -5  12   6       33.58       35.95      9.27 o 
  -4  12   6       78.80       67.49      9.14 o 
  -3  12   6       68.73       70.02      8.05 o 
  -2  12   6       13.22       15.46      7.21 o 
  -1  12   6       46.42       51.27      7.70 o 
   0  12   6      187.20      182.37      9.48 o 
   1  12   6       68.76       72.15      8.11 o 
   2  12   6       84.38       80.39      8.47 o 
   3  12   6       35.90       41.01      9.89 o 
   4  12   6       12.73       16.18     11.00 o 
   5  12   6       17.90       15.94     13.70 o 
   6  12   6        8.00       -5.03     13.71 o 
  -6  13   6       29.98       18.82     13.68 o 
  -5  13   6        8.85        8.28     12.97 o 
  -4  13   6       68.27       70.20     12.62 o 
  -3  13   6       54.86       48.37      8.49 o 
  -2  13   6       31.98       27.42      8.09 o 
  -1  13   6        1.02       -0.61      7.61 o 
   0  13   6        0.50       -2.08      7.74 o 
   1  13   6       15.39       15.23      9.75 o 
   2  13   6        7.06        0.06      9.75 o 
   3  13   6       47.16       43.56     12.08 o 
   4  13   6        0.15        4.72     13.90 o 
   5  13   6       14.58       30.40     14.98 o 
  -5  14   6       17.05       16.79     14.78 o 
  -4  14   6        0.26        9.88     14.18 o 
  -3  14   6        4.21       12.00     11.45 o 
  -2  14   6        0.19       -6.77     11.03 o 
  -1  14   6        0.00        4.38     11.35 o 
   0  14   6       17.92       31.60     11.91 o 
   1  14   6        1.52       -0.16     11.53 o 
   2  14   6        3.25       -0.05     12.12 o 
   3  14   6        0.37        3.43     12.66 o 
 -13   0   7        1.69        2.89     16.21 o 
 -11   0   7        6.90        6.43      9.07 o 
  -9   0   7       25.95       23.37      7.39 o 
  -7   0   7      906.14      885.74     81.15 o 
  -5   0   7      231.72      263.93     43.01 o 
  -3   0   7     6070.48     5699.21    252.42 o 
  -1   0   7        3.82        6.25      2.78 o 
   1   0   7     9339.06     8850.25    593.58 o 
   3   0   7      291.33      286.53     21.57 o 
   5   0   7      306.12      248.62     27.75 o 
   7   0   7       35.03       32.36      7.07 o 
   9   0   7      443.50      462.74     26.33 o 
  11   0   7        4.32        5.79     17.51 o 
 -13   1   7       21.84       22.35     11.82 o 
 -12   1   7        0.80       -0.06      6.57 o 
 -11   1   7        8.95        6.12      5.26 o 
 -10   1   7       18.25       21.58      5.97 o 
  -9   1   7        3.72        1.07      4.99 o 
  -8   1   7     1156.36     1072.50     20.80 o 
  -7   1   7      128.96      123.11      5.45 o 
  -6   1   7     1001.51     1024.03     45.09 o 
  -5   1   7      463.33      434.53     18.12 o 
  -4   1   7     4259.82     4311.14    152.93 o 
  -3   1   7      293.13      297.93      8.09 o 
  -2   1   7     5595.57     5584.29    129.05 o 
  -1   1   7       23.91       22.25      2.20 o 
   0   1   7     3039.40     2968.66    103.11 o 
   1   1   7      626.44      589.04     22.81 o 
   2   1   7      818.08      692.70     31.90 o 
   3   1   7       96.76       79.99      5.16 o 
   4   1   7       21.69       19.96      2.93 o 
   5   1   7      542.77      550.44     32.41 o 
   6   1   7       25.27       24.39      4.34 o 
   7   1   7      123.58      123.12      8.09 o 
   8   1   7       21.06       22.71      6.12 o 
   9   1   7        0.08        3.86      6.53 o 
  10   1   7       10.98       10.55     10.99 o 
  11   1   7       24.18       35.67     13.04 o 
 -13   2   7       16.47       11.98     11.56 o 
 -12   2   7        0.87       -2.16      7.30 o 
 -11   2   7       41.39       32.08      5.86 o 
 -10   2   7      284.51      282.52     15.93 o 
  -9   2   7        5.31        6.86      5.08 o 
  -8   2   7      286.17      298.41     11.11 o 
  -7   2   7     1266.42     1218.22     55.32 o 
  -6   2   7      637.24      619.87     32.21 o 
  -5   2   7      222.52      230.92     12.77 o 
  -4   2   7      178.06      197.33      7.89 o 
  -3   2   7    11937.19    12801.28    342.85 o 
  -2   2   7      784.13      771.06     28.37 o 
  -1   2   7        6.31        6.55      2.19 o 
   0   2   7     1642.25     1538.25     67.76 o 
   1   2   7     3067.36     3063.36    116.15 o 
   2   2   7      565.64      575.08     21.20 o 
   3   2   7      172.00      144.22      8.91 o 
   4   2   7      365.71      321.16     14.34 o 
   5   2   7        0.90        1.89      3.49 o 
   6   2   7        0.51        0.91      4.48 o 
   7   2   7      132.10      128.63      8.68 o 
   8   2   7      187.30      183.08     13.45 o 
   9   2   7      150.41      222.35     13.02 o 
  10   2   7        0.12        4.70      9.47 o 
  11   2   7        0.06        0.19     12.37 o 
 -13   3   7        7.63        6.41     11.71 o 
 -12   3   7        4.15        0.90      7.53 o 
 -11   3   7      103.18      104.94      6.68 o 
 -10   3   7       36.76       40.68      6.28 o 
  -9   3   7       45.12       43.11      5.62 o 
  -8   3   7      177.95      178.63     11.76 o 
  -7   3   7      310.39      324.38     14.73 o 
  -6   3   7     1125.06     1154.51     44.20 o 
  -5   3   7     1255.21     1298.75     46.72 o 
  -4   3   7        9.69       18.11      3.59 o 
  -3   3   7     1708.24     1759.90     48.09 o 
  -2   3   7       54.69       71.08      4.12 o 
  -1   3   7     6022.39     6493.95    220.53 o 
   0   3   7       79.46       71.57      4.75 o 
   1   3   7     1751.43     1828.28     64.67 o 
   2   3   7     1430.09     1491.53     61.38 o 
   3   3   7       45.52       44.40      3.51 o 
   4   3   7      127.14      111.63      7.50 o 
   5   3   7      494.81      500.40     32.29 o 
   6   3   7      118.72      102.12      8.91 o 
   7   3   7       45.74       45.87      5.89 o 
   8   3   7        2.39        6.83      6.02 o 
   9   3   7       40.44       37.87      7.96 o 
  10   3   7       67.68       74.43     10.80 o 
  11   3   7        0.87        7.97     10.80 o 
 -13   4   7        2.15        4.34     17.36 o 
 -12   4   7       63.15       58.92     11.23 o 
 -11   4   7       21.22        9.41      5.78 o 
 -10   4   7      322.55      350.16     21.34 o 
  -9   4   7       88.77      100.89      6.33 o 
  -8   4   7       93.13      107.17      6.83 o 
  -7   4   7       19.53       22.08      4.41 o 
  -6   4   7      829.77      829.79     36.78 o 
  -5   4   7      105.63      113.99      6.37 o 
  -4   4   7     1152.30     1196.58     34.11 o 
  -3   4   7     2339.00     2505.16     58.72 o 
  -2   4   7      125.13      124.87      4.67 o 
  -1   4   7        1.79        3.36      2.49 o 
   0   4   7      759.15      749.33     22.92 o 
   1   4   7      333.50      347.67     12.46 o 
   2   4   7       32.09       23.20      3.32 o 
   3   4   7      732.04      721.47     28.86 o 
   4   4   7     1947.81     1798.48     88.23 o 
   5   4   7       37.23       36.31      4.34 o 
   6   4   7       51.11       54.90      5.02 o 
   7   4   7       15.57       21.27      5.78 o 
   8   4   7       83.64       71.33      7.14 o 
   9   4   7       36.67       32.42      8.09 o 
  10   4   7        4.05       10.22     12.68 o 
  11   4   7        3.28        4.34     18.23 o 
 -13   5   7        2.97       12.15     18.38 o 
 -12   5   7        3.45        2.53     12.55 o 
 -11   5   7       71.48       69.10      8.42 o 
 -10   5   7        3.39        7.22      7.94 o 
  -9   5   7        4.51        3.14      6.37 o 
  -8   5   7       12.28        8.97      4.90 o 
  -7   5   7      714.41      735.47     46.04 o 
  -6   5   7        3.34        3.25      3.94 o 
  -5   5   7      885.32      891.50     33.56 o 
  -4   5   7      366.21      362.61     10.08 o 
  -3   5   7       23.71       18.92      2.82 o 
  -2   5   7       22.29       20.34      2.77 o 
  -1   5   7      370.50      401.90     12.37 o 
   0   5   7       72.27       67.12      3.38 o 
   1   5   7      580.61      544.51     20.10 o 
   2   5   7       33.34       31.50      3.62 o 
   3   5   7      511.36      498.24     19.09 o 
   4   5   7       41.71       39.02      4.05 o 
   5   5   7      541.29      509.18     28.09 o 
   6   5   7       79.47       77.08      5.52 o 
   7   5   7      150.46      143.52      7.56 o 
   8   5   7       68.08       71.27      8.45 o 
   9   5   7       44.37       28.28     10.06 o 
  10   5   7       59.15       72.74     21.34 o 
 -12   6   7       13.77       10.53     13.31 o 
 -11   6   7       10.80       15.38     10.28 o 
 -10   6   7      137.09      144.79      9.94 o 
  -9   6   7       89.61      108.64     12.30 o 
  -8   6   7       23.06       22.20      6.26 o 
  -7   6   7      122.24      129.18     10.70 o 
  -6   6   7       12.43       13.91      4.66 o 
  -5   6   7      365.36      385.23     13.22 o 
  -4   6   7       12.80       17.32      3.12 o 
  -3   6   7       98.27      121.07      4.17 o 
  -2   6   7      230.64      245.47      6.23 o 
  -1   6   7       71.52       75.36      3.52 o 
   0   6   7      274.01      264.73      6.53 o 
   1   6   7       94.04       95.64      4.72 o 
   2   6   7        5.89        3.16      3.53 o 
   3   6   7      653.56      625.70     24.14 o 
   4   6   7       15.91       16.12      5.00 o 
   5   6   7      143.77      155.65      6.85 o 
   6   6   7       13.47        9.05      5.87 o 
   7   6   7       34.15       36.92      6.77 o 
   8   6   7      167.08      165.50     10.09 o 
   9   6   7       19.90       13.71     10.32 o 
  10   6   7       17.09       25.47     18.67 o 
 -12   7   7      134.93      141.95     21.27 o 
 -11   7   7      158.81      171.62     23.30 o 
 -10   7   7       24.08       22.81      7.69 o 
  -9   7   7       69.20       93.11      9.00 o 
  -8   7   7       77.37       99.80      8.52 o 
  -7   7   7       61.66       72.29      7.41 o 
  -6   7   7       13.68       10.49      6.07 o 
  -5   7   7       26.33       28.57      4.58 o 
  -4   7   7        2.18        0.00      3.65 o 
  -3   7   7        1.01       -0.81      3.53 o 
  -2   7   7       37.79       31.52      3.84 o 
  -1   7   7       68.70       78.37      4.18 o 
   0   7   7      196.91      192.58     10.74 o 
   1   7   7       57.69       55.85      5.27 o 
   2   7   7      301.98      278.12     12.24 o 
   3   7   7      146.25      132.01      7.46 o 
   4   7   7       21.04       24.02      5.49 o 
   5   7   7       48.27       37.17      6.15 o 
   6   7   7       28.24       23.49      6.05 o 
   7   7   7       28.79       34.78      7.24 o 
   8   7   7        1.26        2.95      7.35 o 
   9   7   7       43.45       42.28     11.27 o 
  10   7   7       34.43       19.97     19.97 o 
 -11   8   7        0.45        0.58     16.35 o 
 -10   8   7        3.17        6.98     12.23 o 
  -9   8   7       35.97       50.49      8.43 o 
  -8   8   7       94.75       90.09     19.97 o 
  -7   8   7       52.89       64.45      7.70 o 
  -6   8   7      319.77      292.55     16.98 o 
  -5   8   7      160.41      161.11      9.01 o 
  -4   8   7      116.46      109.01      5.85 o 
  -3   8   7        8.59        5.61      4.49 o 
  -2   8   7       46.79       42.75      4.77 o 
  -1   8   7      253.76      265.38     12.48 o 
   0   8   7       53.06       56.93      5.67 o 
   1   8   7       24.04       22.32      5.36 o 
   2   8   7      146.28      130.07      8.71 o 
   3   8   7        8.25       10.42      5.37 o 
   4   8   7      407.69      403.02     25.21 o 
   5   8   7        4.37       -1.96      6.08 o 
   6   8   7       78.45       75.17      7.61 o 
   7   8   7       33.58       33.63      7.11 o 
   8   8   7       17.74       16.44      7.57 o 
   9   8   7        0.05       -9.71     13.02 o 
 -11   9   7       25.14       20.84     17.80 o 
 -10   9   7       42.69       42.69     16.50 o 
  -9   9   7        1.26       -5.55     11.55 o 
  -8   9   7        8.66        1.71      7.51 o 
  -7   9   7      161.70      148.76     27.42 o 
  -6   9   7        0.30       -1.52      6.16 o 
  -5   9   7        3.23        0.68      5.87 o 
  -4   9   7       30.99       28.84      6.01 o 
  -3   9   7       82.69       97.02      5.93 o 
  -2   9   7       13.88       16.84      5.01 o 
  -1   9   7      286.58      274.50     14.38 o 
   0   9   7       15.32       16.76      5.62 o 
   1   9   7      492.36      480.40     29.10 o 
   2   9   7       11.52        9.71      5.99 o 
   3   9   7        0.57       -5.28      6.52 o 
   4   9   7      105.02      112.82      8.78 o 
   5   9   7      151.09      170.95     10.03 o 
   6   9   7        4.94        5.08      7.25 o 
   7   9   7       33.78       36.98      8.34 o 
   8   9   7        2.68        5.30     12.98 o 
   9   9   7       13.49        9.53     14.30 o 
  -8  10   7       13.33       -2.03     20.98 o 
  -7  10   7      120.87      114.15     24.53 o 
  -6  10   7       72.36       81.39      9.19 o 
  -5  10   7       58.30       62.88      7.13 o 
  -4  10   7        2.90        5.47      6.23 o 
  -3  10   7      238.90      229.51      8.93 o 
  -2  10   7        7.59        6.17      6.07 o 
  -1  10   7       88.66       74.01      7.31 o 
   0  10   7      132.43      132.21     12.83 o 
   1  10   7       97.20       98.07     10.27 o 
   2  10   7       20.72       20.32      6.72 o 
   3  10   7       50.97       36.26      7.84 o 
   4  10   7      380.21      376.15     21.93 o 
   5  10   7        2.96        0.44      8.24 o 
   6  10   7       90.46      112.53     12.60 o 
   7  10   7       11.09        4.22     13.29 o 
   8  10   7       29.32       27.20     20.40 o 
  -7  11   7       57.79       29.81     23.01 o 
  -6  11   7       15.90       11.90      8.73 o 
  -5  11   7       63.90       48.04      7.48 o 
  -4  11   7      523.92      514.10     29.10 o 
  -3  11   7        6.53        6.91      6.80 o 
  -2  11   7       96.20       92.26      7.81 o 
  -1  11   7       19.04       16.32      6.76 o 
   0  11   7      108.19      114.25      9.38 o 
   1  11   7      273.84      289.66     17.77 o 
   2  11   7      113.88      117.83     11.55 o 
   3  11   7       73.03       66.19      8.96 o 
   4  11   7        9.69       -1.38     10.33 o 
   5  11   7       27.07       33.50     11.55 o 
   6  11   7       23.70       24.19     13.90 o 
   7  11   7       11.62       17.51     14.80 o 
  -6  12   7        0.08       -4.45     12.25 o 
  -5  12   7      126.97      132.50     17.18 o 
  -4  12   7        1.39       -3.82      7.51 o 
  -3  12   7      270.15      232.39     28.35 o 
  -2  12   7       52.06       62.33      8.29 o 
  -1  12   7        3.21        5.29      7.39 o 
   0  12   7        1.46        0.20      7.29 o 
   1  12   7      169.97      169.96      9.81 o 
   2  12   7       18.36       22.97      9.77 o 
   3  12   7       88.65       93.97     12.38 o 
   4  12   7        3.52        1.17     11.29 o 
   5  12   7        0.41        2.15     13.90 o 
   6  12   7       25.40       39.69     15.54 o 
  -6  13   7       31.44       31.63     14.36 o 
  -5  13   7       59.59       65.35     23.01 o 
  -4  13   7      113.57      119.15     33.64 o 
  -3  13   7        3.33        4.55      8.81 o 
  -2  13   7      174.46      177.75     18.82 o 
  -1  13   7      114.83      131.92     11.59 o 
   0  13   7      100.91      115.15     14.83 o 
   1  13   7        0.71        3.25     10.05 o 
   2  13   7       18.96       13.00     11.73 o 
   3  13   7       40.45       42.24     12.71 o 
   4  13   7        9.74        0.24     14.46 o 
  -4  14   7        4.84       -4.06     14.48 o 
  -3  14   7        4.28       14.99     14.72 o 
  -2  14   7       60.25       60.35     12.60 o 
  -1  14   7       13.67       13.93     11.92 o 
   0  14   7       51.23       53.49     12.84 o 
   1  14   7        2.95        9.08     12.30 o 
   2  14   7       33.47       39.36     13.38 o 
 -12   0   8      242.19      220.87     13.72 o 
 -10   0   8      108.10      107.10      9.97 o 
  -8   0   8       90.80       87.17     10.05 o 
  -6   0   8       30.11       20.71      5.26 o 
  -4   0   8       17.72       17.39      3.42 o 
  -2   0   8      990.99      920.90     53.84 o 
   0   0   8      437.05      403.27     33.77 o 
   2   0   8     2757.46     2361.08    269.89 o 
   4   0   8      773.43      663.85    144.84 o 
   6   0   8      449.41      469.65     90.80 o 
   8   0   8      106.01       98.20     12.95 o 
  10   0   8       19.92       33.14     17.22 o 
 -13   1   8        6.87        6.07     11.61 o 
 -12   1   8       33.62       25.58      6.52 o 
 -11   1   8        9.03       12.92      6.73 o 
 -10   1   8       85.63       82.66      6.80 o 
  -9   1   8       21.02       15.21      5.36 o 
  -8   1   8       58.52       56.99      5.25 o 
  -7   1   8      414.90      416.14     17.16 o 
  -6   1   8      114.09       99.74      4.57 o 
  -5   1   8     1286.30     1221.00     51.44 o 
  -4   1   8      630.63      613.83     15.94 o 
  -3   1   8        1.23        1.59      2.10 o 
  -2   1   8      351.72      316.86      7.45 o 
  -1   1   8     3796.04     3805.89    180.80 o 
   0   1   8     1521.87     1483.39     66.51 o 
   1   1   8      727.57      729.07     38.17 o 
   2   1   8        3.65        2.15      2.52 o 
   3   1   8     2231.92     2056.59    142.05 o 
   4   1   8       67.36       58.52      4.20 o 
   5   1   8        4.03        3.75      4.41 o 
   6   1   8        6.88        9.01      5.62 o 
   7   1   8      255.54      267.52     20.49 o 
   8   1   8       20.23       22.22      7.19 o 
   9   1   8       95.81      119.09      9.18 o 
  10   1   8        0.60       -1.64     11.60 o 
  11   1   8        0.06        1.61     13.20 o 
 -13   2   8       10.58        8.32     11.66 o 
 -12   2   8       90.29       90.12      7.25 o 
 -11   2   8       85.12       75.06      7.50 o 
 -10   2   8       22.42       26.75      6.22 o 
  -9   2   8       87.52       68.79      5.99 o 
  -8   2   8      139.41      157.31      8.12 o 
  -7   2   8       52.04       48.31      4.67 o 
  -6   2   8      220.23      182.88      6.82 o 
  -5   2   8      347.77      317.78     13.48 o 
  -4   2   8      509.53      525.87     17.19 o 
  -3   2   8       11.67       14.50      2.57 o 
  -2   2   8      857.75      867.28     28.33 o 
  -1   2   8       30.16       23.98      2.69 o 
   0   2   8     2561.39     2650.65     83.96 o 
   1   2   8      650.43      642.27     27.98 o 
   2   2   8       55.67       62.89      3.27 o 
   3   2   8       81.92       73.75      5.32 o 
   4   2   8     1553.01     1482.16     92.22 o 
   5   2   8      199.93      202.09     15.72 o 
   6   2   8      132.10      130.09      8.88 o 
   7   2   8        0.31        4.86      5.63 o 
   8   2   8       56.63       49.20      7.65 o 
   9   2   8        1.00       -3.55      7.63 o 
  10   2   8       25.68       29.91     12.21 o 
  11   2   8       34.58       30.41     13.75 o 
 -13   3   8        0.02        4.03     11.80 o 
 -12   3   8       35.95       29.69      7.12 o 
 -11   3   8      190.13      179.58     13.02 o 
 -10   3   8        5.84        5.48      6.09 o 
  -9   3   8      121.32      115.27      6.54 o 
  -8   3   8      146.96      127.96      6.10 o 
  -7   3   8       23.25       17.55      4.45 o 
  -6   3   8      237.03      223.25      7.23 o 
  -5   3   8      960.73      927.42     39.40 o 
  -4   3   8     1761.97     1788.28     59.98 o 
  -3   3   8      627.81      697.46     21.01 o 
  -2   3   8        7.48       16.23      2.81 o 
  -1   3   8      881.46      925.19     44.03 o 
   0   3   8     1152.02     1145.89     46.83 o 
   1   3   8     1023.43     1020.27     43.00 o 
   2   3   8        3.93        4.55      3.18 o 
   3   3   8      221.77      207.26      9.37 o 
   4   3   8      110.96       96.01      5.05 o 
   5   3   8       62.88       59.74      5.15 o 
   6   3   8       70.17       65.68      6.01 o 
   7   3   8      328.14      312.07     18.13 o 
   8   3   8      121.44      120.37      8.09 o 
   9   3   8       48.01       51.04      8.38 o 
  10   3   8       70.04       71.59     13.40 o 
  11   3   8       55.82       79.85     14.63 o 
 -13   4   8       38.86       35.88     18.67 o 
 -12   4   8       64.39       61.11      9.73 o 
 -11   4   8       19.69       17.67      7.56 o 
 -10   4   8        0.51        2.42      6.17 o 
  -9   4   8      328.53      328.14     19.64 o 
  -8   4   8       45.04       41.33      5.40 o 
  -7   4   8     1322.47     1330.91     76.08 o 
  -6   4   8      224.11      227.89     11.72 o 
  -5   4   8      551.81      525.44     21.00 o 
  -4   4   8     1193.59     1173.19     41.55 o 
  -3   4   8     2097.86     2168.80     69.69 o 
  -2   4   8       10.82        9.63      2.91 o 
  -1   4   8      185.96      175.54      5.87 o 
   0   4   8      980.21     1030.63     29.86 o 
   1   4   8       87.70       95.36      5.70 o 
   2   4   8      326.07      309.61     17.32 o 
   3   4   8      200.77      181.72     15.44 o 
   4   4   8      615.68      574.82     37.18 o 
   5   4   8       96.98       83.19      5.24 o 
   6   4   8       68.51       67.25      5.44 o 
   7   4   8       70.41       70.79      6.84 o 
   8   4   8        0.18        0.41      6.62 o 
   9   4   8       24.44       28.57      8.45 o 
  10   4   8      108.61      133.84     20.84 o 
 -12   5   8       26.54       28.49     13.34 o 
 -11   5   8        1.59        0.95      8.44 o 
 -10   5   8        6.19       -2.43      8.04 o 
  -9   5   8       13.55       12.20      6.72 o 
  -8   5   8      799.50      801.61     67.93 o 
  -7   5   8      152.41      158.39     12.71 o 
  -6   5   8      189.25      186.10     12.62 o 
  -5   5   8      143.84      152.27      7.65 o 
  -4   5   8     1071.51     1071.22     36.71 o 
  -3   5   8     1309.97     1317.17     38.93 o 
  -2   5   8      430.87      454.11     14.54 o 
  -1   5   8      193.44      191.20      6.79 o 
   0   5   8      448.56      486.50     17.89 o 
   1   5   8      792.15      829.70     27.53 o 
   2   5   8      903.32      939.83     40.57 o 
   3   5   8      182.88      179.90      7.55 o 
   4   5   8      196.10      193.96     10.41 o 
   5   5   8       21.60       12.56      4.66 o 
   6   5   8       71.55       66.81      5.81 o 
   7   5   8        9.76        9.17      7.42 o 
   8   5   8       94.45      104.54      9.46 o 
   9   5   8        1.42        3.63     10.35 o 
  10   5   8       16.00       15.07     14.14 o 
 -12   6   8       55.46       60.63     18.81 o 
 -11   6   8      144.06      121.29     18.02 o 
 -10   6   8        0.30        3.05      9.97 o 
  -9   6   8       89.11      107.32      9.04 o 
  -8   6   8        0.16        0.91      7.13 o 
  -7   6   8      513.01      521.79     43.40 o 
  -6   6   8      182.09      214.12     15.52 o 
  -5   6   8      430.64      430.40     18.54 o 
  -4   6   8       37.86       39.04      3.89 o 
  -3   6   8     1464.64     1515.12     50.03 o 
  -2   6   8      266.50      274.27      8.31 o 
  -1   6   8      353.07      342.05      9.68 o 
   0   6   8       88.35       77.74      4.54 o 
   1   6   8       11.09       13.64      3.89 o 
   2   6   8      232.81      232.53     12.62 o 
   3   6   8       39.09       42.14      4.67 o 
   4   6   8        5.10        0.63      5.21 o 
   5   6   8      431.90      444.65     16.46 o 
   6   6   8        0.65        3.34      6.14 o 
   7   6   8       69.37       77.42      7.62 o 
   8   6   8        1.71        0.43      8.46 o 
   9   6   8        1.39       -4.60     10.74 o 
  10   6   8       12.10        5.06     19.39 o 
 -11   7   8        3.45       15.27     12.19 o 
 -10   7   8       18.57       20.44      9.79 o 
  -9   7   8       47.14       44.98     12.32 o 
  -8   7   8      827.26      889.49     70.28 o 
  -7   7   8       43.10       54.00      7.52 o 
  -6   7   8       23.01       25.47      6.01 o 
  -5   7   8      304.86      327.65     15.20 o 
  -4   7   8      224.98      236.20      8.19 o 
  -3   7   8        0.83        3.44      3.93 o 
  -2   7   8       52.78       58.41      4.44 o 
  -1   7   8      119.18      112.37      4.57 o 
   0   7   8        9.58       11.18      4.62 o 
   1   7   8        9.14       10.73      4.85 o 
   2   7   8       85.80      101.91      9.60 o 
   3   7   8        3.67        2.59      5.23 o 
   4   7   8        0.60        0.02      5.60 o 
   5   7   8       14.44       10.47      6.22 o 
   6   7   8       12.48        8.42      6.20 o 
   7   7   8       46.43       49.10      7.29 o 
   8   7   8      118.87      140.45     12.48 o 
   9   7   8       18.54       15.91     13.76 o 
 -11   8   8        1.97       -1.74     16.78 o 
 -10   8   8       56.44       64.85     15.90 o 
  -9   8   8        9.58        7.49     12.41 o 
  -8   8   8       25.61       28.47      9.82 o 
  -7   8   8      138.81      155.02     14.93 o 
  -6   8   8      325.66      361.44     31.14 o 
  -5   8   8      131.65      148.90      7.65 o 
  -4   8   8       46.30       47.51      5.29 o 
  -3   8   8      691.42      679.97     35.77 o 
  -2   8   8      334.95      349.53     16.59 o 
  -1   8   8       97.23       94.04      8.22 o 
   0   8   8      177.46      171.20     13.58 o 
   1   8   8        2.01        4.28      5.90 o 
   2   8   8       22.18       21.55      5.61 o 
   3   8   8       56.81       61.42      6.53 o 
   4   8   8       10.46       12.28      6.20 o 
   5   8   8      124.61      142.87      8.32 o 
   6   8   8       17.79        9.27      7.18 o 
   7   8   8       46.03       48.28      8.29 o 
   8   8   8        7.38       17.12      8.84 o 
   9   8   8        2.73       12.53     14.22 o 
 -10   9   8       16.63       13.46     16.21 o 
  -9   9   8       27.60       44.92     10.49 o 
  -8   9   8       21.85       18.76      9.94 o 
  -7   9   8       14.74       15.03      8.25 o 
  -6   9   8       10.77        1.63      8.74 o 
  -5   9   8      258.32      263.13     16.85 o 
  -4   9   8       28.20       34.88      6.32 o 
  -3   9   8       50.58       38.74      5.56 o 
  -2   9   8        8.83        5.42      5.81 o 
  -1   9   8      202.81      216.12     17.76 o 
   0   9   8        9.03       12.05      6.04 o 
   1   9   8        2.45       -0.64      6.42 o 
   2   9   8       34.62       22.24      7.05 o 
   3   9   8        2.08        8.81      7.19 o 
   4   9   8       52.53       47.74      8.21 o 
   5   9   8        4.36        9.19      8.13 o 
   6   9   8        4.05        1.79      8.57 o 
   7   9   8        0.34        6.37      9.52 o 
   8   9   8        6.44       -2.00     11.38 o 
  -8  10   8       19.82       15.48     22.28 o 
  -7  10   8       35.37       42.01     14.05 o 
  -6  10   8      138.81      133.46     11.07 o 
  -5  10   8       39.27       38.17      7.29 o 
  -4  10   8      184.49      187.52      9.33 o 
  -3  10   8       28.98       27.74      6.08 o 
  -2  10   8      142.55      148.78     10.83 o 
  -1  10   8       50.44       48.72      7.00 o 
   0  10   8      175.38      186.86     14.07 o 
   1  10   8        2.21        1.18      6.62 o 
   2  10   8       79.82       92.75      8.77 o 
   3  10   8       33.33       32.17      8.24 o 
   4  10   8      168.32      159.21     10.46 o 
   5  10   8       10.42        3.04     10.60 o 
   6  10   8        0.20       -4.66     11.18 o 
   7  10   8       65.44       63.90     15.22 o 
  -7  11   8        0.99       -9.69     23.15 o 
  -6  11   8       33.49       28.11     15.48 o 
  -5  11   8       87.28       77.98      8.20 o 
  -4  11   8      101.63      107.49      8.67 o 
  -3  11   8        0.52        5.12      7.03 o 
  -2  11   8       66.91       74.35      7.95 o 
  -1  11   8       92.68       82.53      8.88 o 
   0  11   8       36.43       46.41      7.77 o 
   1  11   8        5.56       15.62      7.39 o 
   2  11   8        0.46        3.69      8.09 o 
   3  11   8       23.10       19.40     10.88 o 
   4  11   8       92.74      104.14     12.73 o 
   5  11   8       11.68        7.45     13.44 o 
   6  11   8       24.29       26.68     14.73 o 
  -5  12   8       23.05       29.27      9.56 o 
  -4  12   8       12.57       22.08      9.30 o 
  -3  12   8        0.51       -7.75      7.75 o 
  -2  12   8      128.68      141.03     12.09 o 
  -1  12   8        0.14       -1.25      7.66 o 
   0  12   8       54.79       48.75      8.41 o 
   1  12   8        6.15        4.66      9.51 o 
   2  12   8       36.80       38.86     11.57 o 
   3  12   8       18.64        8.97     11.47 o 
   4  12   8       12.83       -2.35     13.69 o 
   5  12   8        0.24        0.10     14.43 o 
  -5  13   8       29.14       31.37     14.63 o 
  -4  13   8       20.10       32.12     14.42 o 
  -3  13   8        4.20      -10.45     13.67 o 
  -2  13   8        4.49       11.07     11.22 o 
  -1  13   8      130.35      123.74     13.08 o 
   0  13   8        5.48        7.29     11.54 o 
   1  13   8        0.98       -3.13     11.56 o 
   2  13   8       16.36       18.32     14.07 o 
   3  13   8       50.66       47.56     17.00 o 
  -2  14   8        0.20        4.65     12.04 o 
  -1  14   8        1.32        6.74     12.23 o 
   0  14   8       31.31       27.39     12.98 o 
 -13   0   9       18.97       17.66     12.66 o 
 -11   0   9       18.05       19.22     10.04 o 
  -9   0   9      283.02      269.27     21.27 o 
  -7   0   9      515.81      533.05     50.92 o 
  -5   0   9      486.61      469.33     28.33 o 
  -3   0   9      811.18      857.16     39.26 o 
  -1   0   9      353.44      367.54     23.91 o 
   1   0   9        8.94        9.57      4.30 o 
   3   0   9        1.68        0.74      4.55 o 
   5   0   9      505.45      448.62     92.03 o 
   7   0   9       34.14       23.64     10.01 o 
   9   0   9       49.95       33.42     12.22 o 
 -13   1   9        3.01        2.66      8.80 o 
 -12   1   9       96.92      112.91      9.46 o 
 -11   1   9       43.73       36.64      7.26 o 
 -10   1   9      125.14      123.59      7.48 o 
  -9   1   9        7.68        1.90      5.51 o 
  -8   1   9      779.88      825.81     35.91 o 
  -7   1   9       50.05       51.27      4.87 o 
  -6   1   9       26.67       26.55      4.11 o 
  -5   1   9      172.23      167.69      7.23 o 
  -4   1   9      102.14       99.91      4.26 o 
  -3   1   9       70.93       69.84      3.39 o 
  -2   1   9        5.68        5.87      2.51 o 
  -1   1   9       84.25       81.14      3.84 o 
   0   1   9       19.10       21.01      3.19 o 
   1   1   9      377.40      340.96     22.74 o 
   2   1   9      788.80      728.12     45.87 o 
   3   1   9       78.72       65.55      7.10 o 
   4   1   9      542.21      568.60     63.91 o 
   5   1   9       22.90       24.34      5.85 o 
   6   1   9       58.91       54.63      6.87 o 
   7   1   9        9.08        5.86      6.82 o 
   8   1   9       12.13        7.33      7.50 o 
   9   1   9        4.87        7.89      8.37 o 
  10   1   9       99.45       87.84     14.21 o 
 -13   2   9       32.73       28.76      9.11 o 
 -12   2   9       37.38       38.49      9.45 o 
 -11   2   9       56.93       54.21      7.52 o 
 -10   2   9      178.92      181.79      9.56 o 
  -9   2   9       22.40       22.05      5.76 o 
  -8   2   9       73.34       69.06      5.69 o 
  -7   2   9       65.19       67.30      5.13 o 
  -6   2   9       38.85       34.65      4.84 o 
  -5   2   9      440.90      444.58     24.01 o 
  -4   2   9      172.22      158.38      6.27 o 
  -3   2   9      261.16      266.08      5.66 o 
  -2   2   9        7.91        7.80      2.84 o 
  -1   2   9        7.09       10.56      2.85 o 
   0   2   9       75.06       82.09      5.56 o 
   1   2   9       18.96       18.16      3.04 o 
   2   2   9      218.25      194.92     14.76 o 
   3   2   9      202.53      182.96     20.65 o 
   4   2   9      146.98      148.20      9.35 o 
   5   2   9      359.66      326.20     29.30 o 
   6   2   9        1.82        1.34      6.06 o 
   7   2   9      285.13      290.11     30.87 o 
   8   2   9       47.83       58.66      8.34 o 
   9   2   9       50.16       42.43      8.95 o 
  10   2   9        8.32        1.54     12.64 o 
 -13   3   9        0.80        8.47      8.89 o 
 -12   3   9      105.11      109.33     11.85 o 
 -11   3   9       11.73       14.43      7.78 o 
 -10   3   9      281.06      277.96     18.13 o 
  -9   3   9       81.81       82.10      7.20 o 
  -8   3   9      434.38      445.81     17.22 o 
  -7   3   9       84.63       79.28      6.00 o 
  -6   3   9        9.95       15.95      4.76 o 
  -5   3   9      454.28      455.56     26.26 o 
  -4   3   9      462.50      473.74     16.59 o 
  -3   3   9      585.34      566.25     17.79 o 
  -2   3   9      851.43      908.64     22.23 o 
  -1   3   9      457.63      484.96     19.69 o 
   0   3   9        1.89        0.28      2.94 o 
   1   3   9       27.85       34.77      3.34 o 
   2   3   9      478.16      451.61     27.93 o 
   3   3   9        2.13       -0.47      3.78 o 
   4   3   9      396.16      380.30     22.57 o 
   5   3   9       27.84       34.54      6.17 o 
   6   3   9      224.60      249.55     22.39 o 
   7   3   9       14.55       13.56      7.06 o 
   8   3   9       21.61       25.51      7.97 o 
   9   3   9        1.65       -3.02      8.30 o 
  10   3   9       64.96       58.20     14.61 o 
 -12   4   9        4.14        9.46     11.96 o 
 -11   4   9        0.08       -1.98      9.34 o 
 -10   4   9       98.88       97.93      9.24 o 
  -9   4   9       56.03       64.25      7.18 o 
  -8   4   9        0.05        0.48      5.69 o 
  -7   4   9      253.07      226.09     16.85 o 
  -6   4   9      396.69      396.04     25.45 o 
  -5   4   9      393.02      412.43     24.49 o 
  -4   4   9     1176.61     1148.13     38.62 o 
  -3   4   9      694.43      680.63     20.85 o 
  -2   4   9      916.28      917.23     23.54 o 
  -1   4   9      104.52      108.15      4.20 o 
   0   4   9      156.29      160.92      8.21 o 
   1   4   9      197.41      198.17     11.03 o 
   2   4   9      229.72      204.71      8.64 o 
   3   4   9      856.04      878.67     53.11 o 
   4   4   9       32.04       37.45      4.80 o 
   5   4   9        3.89        2.80      4.66 o 
   6   4   9       31.91       33.56      6.27 o 
   7   4   9      246.50      274.57     19.95 o 
   8   4   9        0.96       -2.31      7.75 o 
   9   4   9       16.68       14.01      8.79 o 
  10   4   9        2.03        1.45     18.09 o 
 -12   5   9       21.11       17.41     12.67 o 
 -11   5   9       12.49       12.34     12.89 o 
 -10   5   9       20.60       27.81      8.91 o 
  -9   5   9      153.10      137.77      9.52 o 
  -8   5   9      177.04      181.44     15.43 o 
  -7   5   9       27.21       30.98      5.83 o 
  -6   5   9      321.83      339.54     20.16 o 
  -5   5   9     1425.44     1360.12     50.17 o 
  -4   5   9        2.10        4.97      3.92 o 
  -3   5   9      260.17      245.31      8.72 o 
  -2   5   9      145.92      157.57      5.41 o 
  -1   5   9     1538.16     1580.32     56.80 o 
   0   5   9        0.06        5.21      3.78 o 
   1   5   9      346.12      318.34     13.24 o 
   2   5   9      226.42      214.77      9.91 o 
   3   5   9      512.60      504.65     25.23 o 
   4   5   9       42.22       39.26      5.05 o 
   5   5   9        7.28        5.07      4.73 o 
   6   5   9        3.68       -0.34      5.36 o 
   7   5   9       29.48       37.49      8.36 o 
   8   5   9       14.12       18.10      9.98 o 
   9   5   9        3.25        2.27     12.73 o 
 -12   6   9       10.11        7.17     12.96 o 
 -11   6   9        2.17       12.62     13.52 o 
 -10   6   9       54.48       58.03     13.38 o 
  -9   6   9        3.64       -0.18      8.16 o 
  -8   6   9        3.78        7.21      7.60 o 
  -7   6   9        3.86        7.69      7.04 o 
  -6   6   9     1909.44     1943.94    109.82 o 
  -5   6   9       82.77      105.26      6.90 o 
  -4   6   9        5.90        6.41      4.25 o 
  -3   6   9       77.52       68.14      4.37 o 
  -2   6   9     2071.84     2085.75     60.46 o 
  -1   6   9      267.15      267.05     10.11 o 
   0   6   9     1359.82     1379.43     57.52 o 
   1   6   9      341.68      310.14     14.10 o 
   2   6   9       48.36       55.49      4.98 o 
   3   6   9       43.60       59.77      5.30 o 
   4   6   9       46.41       53.98      6.38 o 
   5   6   9        5.87        5.58      6.17 o 
   6   6   9        0.26        1.59      6.14 o 
   7   6   9       82.82      107.47      8.88 o 
   8   6   9       47.26       54.46      9.77 o 
   9   6   9       10.62        8.91     13.45 o 
 -11   7   9        9.01        7.19     12.39 o 
 -10   7   9        3.05        1.88     12.83 o 
  -9   7   9        1.57       10.20     10.06 o 
  -8   7   9        1.17       -2.67      7.93 o 
  -7   7   9       69.88       72.31      8.11 o 
  -6   7   9       18.38       17.66      6.26 o 
  -5   7   9      514.23      507.44     28.50 o 
  -4   7   9      424.94      442.29     21.34 o 
  -3   7   9       11.26       10.19      4.32 o 
  -2   7   9      114.02      127.46      5.76 o 
  -1   7   9     1328.55     1392.13     65.86 o 
   0   7   9       79.53       88.11      7.22 o 
   1   7   9       11.24        9.54      5.18 o 
   2   7   9       16.41       14.46      5.54 o 
   3   7   9      356.12      371.18     18.80 o 
   4   7   9      305.53      327.68     13.71 o 
   5   7   9       23.46       17.46      6.78 o 
   6   7   9       24.41       15.94      7.23 o 
   7   7   9        2.86       -0.34      8.83 o 
   8   7   9        2.19        5.82      8.80 o 
   9   7   9       25.94       20.96     14.48 o 
 -11   8   9        2.65       -0.08     12.89 o 
 -10   8   9       26.47       38.49     18.67 o 
  -9   8   9       61.92       57.47     15.12 o 
  -8   8   9       50.84       50.91      9.13 o 
  -7   8   9        9.01       14.50      8.08 o 
  -6   8   9      235.59      235.85     18.59 o 
  -5   8   9      107.06      120.50     10.02 o 
  -4   8   9      149.68      162.01     10.29 o 
  -3   8   9      154.57      206.50     16.16 o 
  -2   8   9      384.26      371.01     27.69 o 
  -1   8   9        4.56        1.97      6.12 o 
   0   8   9       45.18       54.31      6.94 o 
   1   8   9      561.27      585.39     43.80 o 
   2   8   9       49.63       55.64      6.49 o 
   3   8   9      105.78       96.28      7.33 o 
   4   8   9       86.84       94.21      7.77 o 
   5   8   9       64.42       75.78      8.07 o 
   6   8   9       22.29       28.72      7.84 o 
   7   8   9        8.58        7.07      8.17 o 
   8   8   9       33.71       39.62     11.89 o 
 -10   9   9       61.15       67.28     13.49 o 
  -9   9   9        6.69        5.64     16.50 o 
  -8   9   9       98.84      110.13     42.18 o 
  -7   9   9        2.99       10.59      8.58 o 
  -6   9   9        4.55       11.94      9.37 o 
  -5   9   9      267.89      244.22     15.49 o 
  -4   9   9      307.15      322.78     16.92 o 
  -3   9   9       23.99       27.57      5.89 o 
  -2   9   9      153.40      171.07     14.86 o 
  -1   9   9      329.48      333.60     24.17 o 
   0   9   9      253.81      266.97     22.05 o 
   1   9   9        1.38        7.98      7.03 o 
   2   9   9      183.75      203.01     16.92 o 
   3   9   9        4.72        3.92      7.60 o 
   4   9   9       30.84       29.60      8.44 o 
   5   9   9       51.41       50.13      9.25 o 
   6   9   9        8.26        5.52     11.12 o 
   7   9   9       18.54       11.39     11.31 o 
  -7  10   9        1.63       -5.50     21.99 o 
  -6  10   9       13.07       10.84     10.03 o 
  -5  10   9       13.60       11.35      7.31 o 
  -4  10   9      172.46      170.32     11.93 o 
  -3  10   9       96.65      113.21      8.27 o 
  -2  10   9       36.85       30.11      7.19 o 
  -1  10   9        8.45       10.84      6.96 o 
   0  10   9       17.99       27.53      7.88 o 
   1  10   9      143.47      150.90      9.77 o 
   2  10   9       12.54        9.11      7.94 o 
   3  10   9        4.69        1.94      8.20 o 
   4  10   9        3.05        6.44     10.61 o 
   5  10   9       17.98        6.44     11.35 o 
   6  10   9        1.80       -0.99     13.87 o 
  -6  11   9       49.65       51.26     19.97 o 
  -5  11   9        5.59        9.78      7.88 o 
  -4  11   9       19.57       22.50      9.11 o 
  -3  11   9       35.49       43.96      9.17 o 
  -2  11   9      196.70      197.42     17.40 o 
  -1  11   9        1.04       -1.26      7.53 o 
   0  11   9       34.97       25.94      7.92 o 
   1  11   9        0.98        2.55      8.32 o 
   2  11   9       71.55       72.45     11.80 o 
   3  11   9        0.14       -2.81     10.82 o 
   4  11   9        6.43        0.34     11.52 o 
   5  11   9        0.61        2.45     14.15 o 
  -5  12   9       22.21       24.76     14.02 o 
  -4  12   9        4.09       -3.27     11.54 o 
  -3  12   9        1.65       -4.65     11.42 o 
  -2  12   9        4.69        1.33      9.66 o 
  -1  12   9       35.32       36.38     10.27 o 
   0  12   9        0.05        7.21      9.89 o 
   1  12   9        7.90        1.63     11.28 o 
   2  12   9       29.27       19.48     13.86 o 
   3  12   9        8.75        6.19     14.01 o 
   4  12   9       10.87        7.37     14.72 o 
  -5  13   9        8.21       13.91     14.75 o 
  -4  13   9        7.79       10.42     14.63 o 
  -3  13   9        0.49        0.78     14.40 o 
  -2  13   9        1.40        1.92     11.62 o 
  -1  13   9        6.19       11.62     11.97 o 
   0  13   9        2.46        5.81     12.06 o 
   1  13   9        1.60        6.44     14.27 o 
   2  13   9       11.34        2.05     14.57 o 
 -12   0  10       41.05       26.17     13.48 o 
 -10   0  10      593.79      568.38     20.46 o 
  -8   0  10        3.88        3.81      7.35 o 
  -6   0  10     1524.31     1504.92    248.23 o 
  -4   0  10        2.00        3.30      6.43 o 
  -2   0  10     2151.66     2127.38    160.72 o 
   0   0  10      131.41      135.06      8.10 o 
   2   0  10        3.18        8.38      5.09 o 
   4   0  10      126.34      136.85     32.70 o 
   6   0  10       66.31       88.39     11.17 o 
   8   0  10       38.61       40.07     12.48 o 
  10   0  10       82.23      105.34     21.70 o 
 -13   1  10        0.03       -2.68      8.85 o 
 -12   1  10        6.19        9.02     10.53 o 
 -11   1  10       14.61       12.55      8.00 o 
 -10   1  10       15.96       22.40      7.35 o 
  -9   1  10      142.67      140.05      7.93 o 
  -8   1  10      183.93      176.17     12.52 o 
  -7   1  10      660.18      647.41     36.96 o 
  -6   1  10       10.50        9.04      4.81 o 
  -5   1  10     1917.57     2045.78    114.64 o 
  -4   1  10      223.40      235.56     14.44 o 
  -3   1  10      325.86      318.75     13.24 o 
  -2   1  10       76.93       65.57      4.15 o 
  -1   1  10      767.16      786.49     42.05 o 
   0   1  10       10.98       10.65      3.50 o 
   1   1  10       37.77       40.89      3.92 o 
   2   1  10       53.94       50.70      5.57 o 
   3   1  10       78.31       67.98      7.35 o 
   4   1  10       28.43       29.44      5.94 o 
   5   1  10      181.66      183.59     19.76 o 
   6   1  10       15.53        9.79      6.80 o 
   7   1  10      117.41      163.07     14.18 o 
   8   1  10       19.81       13.61      8.26 o 
   9   1  10       19.99       16.89      9.12 o 
  10   1  10        0.36       -1.21     13.25 o 
 -12   2  10        0.29       -2.68     10.53 o 
 -11   2  10       25.42       38.44      8.33 o 
 -10   2  10      265.20      269.54     21.21 o 
  -9   2  10       81.43       82.73      7.45 o 
  -8   2  10       87.20       92.51      6.88 o 
  -7   2  10      377.62      377.17     21.99 o 
  -6   2  10      815.25      805.07     29.23 o 
  -5   2  10       19.47       12.22      4.63 o 
  -4   2  10      191.36      191.97      6.97 o 
  -3   2  10      442.70      450.09     18.33 o 
  -2   2  10      256.86      257.73     11.46 o 
  -1   2  10       88.37       90.87      4.81 o 
   0   2  10        3.40        4.97      3.46 o 
   1   2  10      457.44      435.13     27.75 o 
   2   2  10        6.40        5.75      4.19 o 
   3   2  10       70.50       74.53      6.45 o 
   4   2  10        3.72        0.81      5.58 o 
   5   2  10      141.33      121.77     12.22 o 
   6   2  10       94.89      112.73     10.30 o 
   7   2  10        4.25        3.15      7.41 o 
   8   2  10       10.75       10.90      8.26 o 
   9   2  10       12.87       21.14      9.26 o 
  10   2  10       19.81       16.83     13.86 o 
 -12   3  10       18.75       19.53     11.05 o 
 -11   3  10        3.11        6.64      8.73 o 
 -10   3  10        8.94        9.00      7.36 o 
  -9   3  10        1.23       -3.72      6.42 o 
  -8   3  10       58.75       67.13      6.76 o 
  -7   3  10       97.50       92.39      6.49 o 
  -6   3  10       44.85       40.77      5.55 o 
  -5   3  10      398.72      399.51     13.25 o 
  -4   3  10      670.90      656.80     19.99 o 
  -3   3  10       93.64      100.60      4.36 o 
  -2   3  10      806.44      829.68     32.75 o 
  -1   3  10     1003.67     1053.75     60.85 o 
   0   3  10      142.43      146.57      7.36 o 
   1   3  10      426.18      415.04     26.99 o 
   2   3  10      409.39      357.81     26.26 o 
   3   3  10       77.71       76.00      5.63 o 
   4   3  10       21.20       15.04      5.08 o 
   5   3  10        1.87        2.88      6.21 o 
   6   3  10      118.31       99.29      8.23 o 
   7   3  10       51.91       50.27      8.24 o 
   8   3  10       11.69       12.87      8.42 o 
   9   3  10       99.15      103.30     10.44 o 
 -12   4  10        1.79        6.22     17.80 o 
 -11   4  10        0.37        7.42      8.88 o 
 -10   4  10       90.93       78.76      8.38 o 
  -9   4  10      145.68      147.00     14.28 o 
  -8   4  10       28.83       36.49      6.53 o 
  -7   4  10       37.25       31.13      6.01 o 
  -6   4  10       21.81       22.50      5.45 o 
  -5   4  10       15.26       19.98      5.08 o 
  -4   4  10      967.85      931.22     25.52 o 
  -3   4  10     1141.50     1141.82     33.43 o 
  -2   4  10      134.43      146.30      5.52 o 
  -1   4  10      134.66      130.78      5.95 o 
   0   4  10      104.62      102.81      4.99 o 
   1   4  10      385.51      375.51     19.29 o 
   2   4  10       27.50       25.72      4.89 o 
   3   4  10        4.89       12.17      4.95 o 
   4   4  10       15.47       12.70      5.28 o 
   5   4  10        0.64       -1.00      6.34 o 
   6   4  10       48.16       45.88      7.71 o 
   7   4  10        0.87        2.50      7.65 o 
   8   4  10        4.82        9.60      8.56 o 
   9   4  10        0.46        8.81     11.08 o 
 -12   5  10        9.48       12.15     18.96 o 
 -11   5  10        5.86        9.15     13.40 o 
 -10   5  10       52.48       58.81     11.05 o 
  -9   5  10        3.48        3.42      8.23 o 
  -8   5  10      116.67      114.28      7.63 o 
  -7   5  10        4.71        6.32      5.87 o 
  -6   5  10      192.95      184.11      9.19 o 
  -5   5  10      586.42      593.62     20.17 o 
  -4   5  10       14.68        7.64      4.34 o 
  -3   5  10       59.43       51.79      4.33 o 
  -2   5  10       16.32       13.44      3.89 o 
  -1   5  10        1.13        0.49      3.73 o 
   0   5  10      343.73      346.39     19.20 o 
   1   5  10      427.05      420.86     23.66 o 
   2   5  10      154.59      153.70      9.45 o 
   3   5  10       42.81       34.30      5.12 o 
   4   5  10       42.08       30.75      5.79 o 
   5   5  10       62.59       64.60      6.64 o 
   6   5  10       11.07        6.77      7.34 o 
   7   5  10       10.58        6.84      9.65 o 
   8   5  10       23.34       12.43     10.68 o 
   9   5  10       21.66       21.99     11.88 o 
 -11   6  10       12.17       15.19     18.23 o 
 -10   6  10        5.64       11.54     12.90 o 
  -9   6  10        1.77        2.43      8.60 o 
  -8   6  10        0.89        0.21      7.94 o 
  -7   6  10       14.94       11.88      7.58 o 
  -6   6  10      129.82      139.63     13.26 o 
  -5   6  10      422.94      405.03     20.95 o 
  -4   6  10      225.82      224.76      8.32 o 
  -3   6  10      534.28      510.82     17.08 o 
  -2   6  10       71.02       80.00      4.85 o 
  -1   6  10        4.54        6.63      4.41 o 
   0   6  10       11.32       10.55      4.50 o 
   1   6  10      679.31      639.79     23.90 o 
   2   6  10       82.88       66.68      5.53 o 
   3   6  10       28.20       28.57      5.31 o 
   4   6  10        0.62        6.59      6.17 o 
   5   6  10      555.66      535.98     34.11 o 
   6   6  10        1.57        2.46      9.35 o 
   7   6  10        1.19       -2.62     10.07 o 
   8   6  10       12.81       12.25     11.16 o 
 -11   7  10        2.08        3.33     18.96 o 
 -10   7  10        5.50        0.94     13.59 o 
  -9   7  10        1.68       -0.17     10.30 o 
  -8   7  10        4.03       -3.18      8.36 o 
  -7   7  10      113.34      109.50     10.28 o 
  -6   7  10        3.28        6.07      6.51 o 
  -5   7  10       45.12       41.40      7.29 o 
  -4   7  10       72.02       70.32      6.33 o 
  -3   7  10       67.44       59.37      5.49 o 
  -2   7  10      101.17       96.37      6.42 o 
  -1   7  10       71.28       62.45      5.39 o 
   0   7  10       98.72      113.10      8.44 o 
   1   7  10       56.02       51.14      6.21 o 
   2   7  10      117.04      111.83      7.29 o 
   3   7  10       62.38       61.09      6.95 o 
   4   7  10      141.12      146.60      8.35 o 
   5   7  10        5.87       10.26      7.17 o 
   6   7  10        0.89       -3.59      8.17 o 
   7   7  10       37.92       25.07     11.00 o 
   8   7  10       52.64       68.34     12.66 o 
 -10   8  10        0.96       -3.18     17.94 o 
  -9   8  10      103.07      120.43     31.11 o 
  -8   8  10       36.51       44.86      9.47 o 
  -7   8  10        4.45        5.59      8.34 o 
  -6   8  10        1.61       -1.25      7.71 o 
  -5   8  10        0.38       -2.69      5.81 o 
  -4   8  10      219.51      225.91      9.99 o 
  -3   8  10      125.81      129.44      9.98 o 
  -2   8  10       93.99       95.64      7.93 o 
  -1   8  10        5.22        7.29      6.67 o 
   0   8  10        0.11       -0.13      6.73 o 
   1   8  10      249.34      256.94     14.66 o 
   2   8  10       98.03      107.77      7.67 o 
   3   8  10       12.09       12.56      6.81 o 
   4   8  10       13.66       11.35      7.25 o 
   5   8  10       51.98       61.14      8.30 o 
   6   8  10       34.93       47.95      8.61 o 
   7   8  10        1.37        3.09     11.35 o 
  -9   9  10        0.95       -1.74     17.51 o 
  -8   9  10        1.19      -15.63     21.70 o 
  -7   9  10       94.78       99.62      9.97 o 
  -6   9  10        5.16        8.56      9.78 o 
  -5   9  10       15.82       18.56      7.29 o 
  -4   9  10       13.96       17.66      7.08 o 
  -3   9  10      163.18      157.18     26.73 o 
  -2   9  10      186.05      192.64     11.74 o 
  -1   9  10       24.94       27.56      7.62 o 
   0   9  10        3.28        2.85      7.29 o 
   1   9  10       39.01       41.48      8.03 o 
   2   9  10      283.84      316.01     15.16 o 
   3   9  10       31.94       35.11      8.58 o 
   4   9  10       15.08        5.94      8.62 o 
   5   9  10        4.24        5.12     11.01 o 
   6   9  10       24.20       26.88     12.19 o 
   7   9  10       15.76       16.60     12.32 o 
  -7  10  10        2.38       -8.84     10.91 o 
  -6  10  10       96.85       85.19     13.51 o 
  -5  10  10       30.43       33.03      7.89 o 
  -4  10  10        0.04       -1.11      8.38 o 
  -3  10  10      141.42      128.53     14.86 o 
  -2  10  10       13.28       18.19      7.51 o 
  -1  10  10      257.33      268.97     20.45 o 
   0  10  10        0.87        2.55      8.02 o 
   1  10  10        4.78        1.71      8.08 o 
   2  10  10        2.88        6.96      8.47 o 
   3  10  10       18.71       28.83     11.32 o 
   4  10  10       54.79       59.37     12.29 o 
   5  10  10        0.65        1.68     11.69 o 
   6  10  10        3.24        2.77     14.98 o 
  -5  11  10       34.89       24.13     11.98 o 
  -4  11  10        6.93       10.32     11.38 o 
  -3  11  10       31.82       33.21      9.73 o 
  -2  11  10       63.30       66.77      8.78 o 
  -1  11  10      119.69      122.33     18.09 o 
   0  11  10       18.72       25.09     11.12 o 
   1  11  10       27.01       24.72     11.38 o 
   2  11  10       98.56      106.08     12.96 o 
   3  11  10        4.12        4.06     11.59 o 
   4  11  10       28.95       39.57     15.18 o 
  -5  12  10       25.86        9.58     14.48 o 
  -4  12  10       43.24       53.99     15.51 o 
  -3  12  10        8.72        8.12     14.46 o 
  -2  12  10       21.09       17.89     10.41 o 
  -1  12  10      110.23      134.86     20.19 o 
   0  12  10       29.41       43.95     12.43 o 
   1  12  10        6.52        7.65     13.70 o 
   2  12  10        0.09       -8.32     14.02 o 
   3  12  10        0.18       -5.13     14.47 o 
  -3  13  10        7.91       24.49     15.91 o 
  -2  13  10       11.98       15.26     12.58 o 
  -1  13  10        0.53       -1.67     12.41 o 
   0  13  10        7.49       11.07     14.78 o 
 -11   0  11        0.07        0.14     16.64 o 
  -9   0  11       80.32       63.72     11.92 o 
  -7   0  11      692.93      648.29     93.62 o 
  -5   0  11       98.87       82.63      9.29 o 
  -3   0  11     1299.41     1371.73     85.20 o 
  -1   0  11        0.51       -0.22      5.39 o 
   1   0  11     1353.25     1331.82    104.07 o 
   3   0  11       31.16       32.60      8.65 o 
   5   0  11      264.80      259.59     53.03 o 
   7   0  11       85.28      104.73     13.36 o 
   9   0  11        4.07        3.97     13.65 o 
 -12   1  11        4.63        6.80     12.89 o 
 -11   1  11        1.35       -3.22     11.50 o 
 -10   1  11       43.86       49.39      8.92 o 
  -9   1  11        1.30        3.47      7.52 o 
  -8   1  11      123.10      113.26      8.38 o 
  -7   1  11      142.52      136.76      8.13 o 
  -6   1  11       26.59       19.06      6.10 o 
  -5   1  11        4.25        7.89      5.54 o 
  -4   1  11     1783.98     1740.77    100.29 o 
  -3   1  11      121.46      125.78      6.44 o 
  -2   1  11       13.76       23.24      4.10 o 
  -1   1  11      138.01      137.67      5.10 o 
   0   1  11     1525.70     1530.30     92.59 o 
   1   1  11       84.34       77.72      5.40 o 
   2   1  11      166.52      162.94     15.44 o 
   3   1  11      580.63      598.46     71.68 o 
   4   1  11        5.31        5.05      6.12 o 
   5   1  11      166.14      159.20     15.87 o 
   6   1  11        2.17        5.48      7.31 o 
   7   1  11        5.57       12.31      8.08 o 
   8   1  11        6.52       12.29      8.86 o 
   9   1  11        7.50        6.11      9.68 o 
 -12   2  11       90.55       83.54     14.53 o 
 -11   2  11        0.11        4.48     11.66 o 
 -10   2  11       10.95        7.57      8.44 o 
  -9   2  11       86.35       91.41      8.81 o 
  -8   2  11       93.35       92.20      8.10 o 
  -7   2  11      265.69      245.38     10.90 o 
  -6   2  11      184.42      186.28     10.42 o 
  -5   2  11       43.08       39.09      6.06 o 
  -4   2  11       24.91       20.11      4.82 o 
  -3   2  11     1130.67     1190.19     54.14 o 
  -2   2  11      851.71      881.04     47.32 o 
  -1   2  11       13.83       19.08      4.13 o 
   0   2  11        4.65        8.05      4.03 o 
   1   2  11      311.12      319.74     21.37 o 
   2   2  11       19.31       16.21      4.90 o 
   3   2  11      182.29      154.45     15.78 o 
   4   2  11        2.07       -0.92      6.15 o 
   5   2  11       35.57       30.10      7.14 o 
   6   2  11       10.53        6.60      7.47 o 
   7   2  11       34.86       44.33      8.66 o 
   8   2  11       82.74       84.90      9.97 o 
   9   2  11       86.63      114.43     11.14 o 
 -12   3  11        7.35        3.33     12.94 o 
 -11   3  11       27.96       18.20     10.43 o 
 -10   3  11       32.71       32.89      7.99 o 
  -9   3  11       21.76       24.51      7.28 o 
  -8   3  11       20.89       16.38      6.54 o 
  -7   3  11      329.83      323.94     14.87 o 
  -6   3  11      146.17      142.38     12.11 o 
  -5   3  11      123.95      124.11      7.29 o 
  -4   3  11       57.23       59.89      5.39 o 
  -3   3  11      107.20      124.98      5.07 o 
  -2   3  11      435.10      456.82     26.08 o 
  -1   3  11       79.73       87.50      5.00 o 
   0   3  11      145.80      151.36      8.39 o 
   1   3  11       23.25       19.01      4.92 o 
   2   3  11       11.97       14.55      5.00 o 
   3   3  11      158.54      145.61      9.48 o 
   4   3  11        6.05        4.80      6.28 o 
   5   3  11       14.54        4.57      7.01 o 
   6   3  11       59.79       66.76      8.48 o 
   7   3  11       32.03       19.32      8.47 o 
   8   3  11        3.61        2.09      8.90 o 
   9   3  11        0.44        4.25      9.83 o 
 -12   4  11        6.98       17.51     18.96 o 
 -11   4  11        1.63        5.87     10.41 o 
 -10   4  11       60.26       64.82      9.38 o 
  -9   4  11        3.52        8.72      7.18 o 
  -8   4  11      118.67      110.67      7.82 o 
  -7   4  11       39.62       35.85      6.42 o 
  -6   4  11      111.54      119.00      7.01 o 
  -5   4  11      154.66      171.55      8.29 o 
  -4   4  11        4.70        6.27      4.48 o 
  -3   4  11       28.51       33.25      4.62 o 
  -2   4  11      242.00      258.62     14.97 o 
  -1   4  11      151.41      170.20      9.26 o 
   0   4  11      512.55      525.62     31.93 o 
   1   4  11      127.87      130.55      6.50 o 
   2   4  11       47.75       42.77      5.63 o 
   3   4  11        0.19        0.40      5.30 o 
   4   4  11      148.37      134.25      7.31 o 
   5   4  11       15.29       10.31      7.17 o 
   6   4  11      141.98      137.29      9.58 o 
   7   4  11       43.78       49.72      9.03 o 
   8   4  11       39.16       38.98      9.73 o 
 -11   5  11       99.45       89.02     19.53 o 
 -10   5  11       18.65       27.12     11.08 o 
  -9   5  11       32.72       32.08      9.09 o 
  -8   5  11        0.07        7.24      6.76 o 
  -7   5  11       92.56       92.83      7.76 o 
  -6   5  11      294.10      313.68     14.29 o 
  -5   5  11      169.35      181.50      7.64 o 
  -4   5  11       77.37       68.96      5.43 o 
  -3   5  11       34.61       28.78      4.48 o 
  -2   5  11       27.10       31.32      4.70 o 
  -1   5  11        9.34       12.07      4.96 o 
   0   5  11       14.77       11.72      5.13 o 
   1   5  11       84.97       76.64      6.10 o 
   2   5  11       34.73       30.56      5.69 o 
   3   5  11        1.30        1.24      5.59 o 
   4   5  11        0.82       -5.78      5.78 o 
   5   5  11       19.88       18.18      7.63 o 
   6   5  11       12.51       19.78      9.91 o 
   7   5  11       23.45       23.38     10.88 o 
   8   5  11        2.88        7.75     11.39 o 
 -11   6  11        0.30        3.47     18.67 o 
 -10   6  11       69.84       77.55     14.90 o 
  -9   6  11       59.48       50.72     11.11 o 
  -8   6  11        8.53        7.06      8.55 o 
  -7   6  11       24.52       15.93      8.00 o 
  -6   6  11       97.97      108.43      8.67 o 
  -5   6  11        1.86        7.23      5.44 o 
  -4   6  11        7.71        5.60      5.03 o 
  -3   6  11        8.02        9.83      4.53 o 
  -2   6  11       18.35       18.46      4.55 o 
  -1   6  11       26.85       25.07      5.06 o 
   0   6  11       63.69       57.75      5.96 o 
   1   6  11       82.49       85.07      7.68 o 
   2   6  11       89.64       88.74      6.79 o 
   3   6  11        3.11       -1.51      6.78 o 
   4   6  11      146.12      121.86      9.00 o 
   5   6  11       41.45       37.39      8.32 o 
   6   6  11        6.66        5.23     10.29 o 
   7   6  11       13.32       15.92     11.20 o 
   8   6  11       15.58        4.71     11.91 o 
 -10   7  11        5.87       15.63     18.23 o 
  -9   7  11        6.41        8.58     10.89 o 
  -8   7  11       57.42       82.51      9.72 o 
  -7   7  11       72.96       71.56      9.11 o 
  -6   7  11        0.07       -5.71      6.82 o 
  -5   7  11      283.37      268.12     17.04 o 
  -4   7  11      151.81      145.30      7.60 o 
  -3   7  11        0.43       -5.79      5.79 o 
  -2   7  11        2.86        4.38      5.63 o 
  -1   7  11       13.83       16.91      5.28 o 
   0   7  11        0.44       -4.46      5.88 o 
   1   7  11        3.31        2.99      6.12 o 
   2   7  11        0.40       -2.14      6.85 o 
   3   7  11        0.61        1.03      7.31 o 
   4   7  11        0.20        3.51      7.79 o 
   5   7  11       42.72       40.84      8.82 o 
   6   7  11        6.87        0.37     10.57 o 
   7   7  11        4.20       -3.57     11.35 o 
 -10   8  11       47.81       67.28     20.98 o 
  -9   8  11        2.60       -5.89     13.91 o 
  -8   8  11       27.74       31.31     11.21 o 
  -7   8  11       41.79       42.89      9.11 o 
  -6   8  11       26.32       24.62      7.45 o 
  -5   8  11      116.66      127.51     11.07 o 
  -4   8  11       84.37       73.51      8.30 o 
  -3   8  11       15.70       16.97      8.61 o 
  -2   8  11        4.08       -0.22      7.07 o 
  -1   8  11       58.10       55.90      7.88 o 
   0   8  11      116.33      113.55      8.97 o 
   1   8  11       14.75       18.01      7.77 o 
   2   8  11        7.08        4.93      7.79 o 
   3   8  11        0.18       -3.15      7.70 o 
   4   8  11      126.32      122.14      9.93 o 
   5   8  11       11.73       12.74      8.89 o 
   6   8  11        1.24       -1.66     11.07 o 
   7   8  11        0.07       -8.26     11.88 o 
  -9   9  11       11.73       17.94     18.96 o 
  -8   9  11      133.38       78.43     24.45 o 
  -7   9  11       19.83       21.47     14.71 o 
  -6   9  11       10.33        5.13     10.30 o 
  -5   9  11        2.80        4.76      9.94 o 
  -4   9  11       28.25       21.99      9.50 o 
  -3   9  11        1.33        0.45      9.07 o 
  -2   9  11        7.10        5.90      7.67 o 
  -1   9  11        2.31       -1.75      7.68 o 
   0   9  11        6.64        1.68      7.83 o 
   1   9  11        1.61       -0.74      7.99 o 
   2   9  11        0.78       -0.38      8.31 o 
   3   9  11        0.54        0.34     10.49 o 
   4   9  11       35.60       30.29     13.69 o 
   5   9  11       42.39       48.55     14.77 o 
   6   9  11        4.06       -5.14     14.44 o 
  -6  10  11        0.92       15.19     23.01 o 
  -5  10  11       27.54       20.26     22.28 o 
  -4  10  11       22.31       18.98     10.41 o 
  -3  10  11       11.44        4.21      9.98 o 
  -2  10  11       16.04       13.16      8.56 o 
  -1  10  11       65.89       74.03      9.47 o 
   0  10  11        9.82        8.45     10.34 o 
   1  10  11        0.67        5.74     10.56 o 
   2  10  11       37.39       38.70     11.60 o 
   3  10  11        1.04       15.81     11.56 o 
   4  10  11        0.22        1.56     11.99 o 
   5  10  11       23.90       45.59     15.77 o 
  -4  11  11       62.67       49.78     15.26 o 
  -3  11  11        1.25       -0.14     14.06 o 
  -2  11  11        0.23       -5.79     10.81 o 
  -1  11  11        0.70        6.30     11.21 o 
   0  11  11      105.27      101.44     13.02 o 
   1  11  11        6.71        5.00     11.65 o 
   2  11  11       13.53        7.54     12.02 o 
   3  11  11       50.46       60.40     15.54 o 
  -4  12  11        0.07        2.87     14.91 o 
  -3  12  11       94.22       85.95     21.99 o 
  -2  12  11        0.33        0.00     19.24 o 
  -1  12  11       15.13       25.46     14.06 o 
   0  12  11        0.05       -7.34     13.69 o 
   1  12  11        1.93        0.43     14.27 o 
 -12   0  12      195.17      183.76     23.87 o 
 -10   0  12      133.67      143.97     15.07 o 
  -8   0  12        2.13        2.61     10.31 o 
  -6   0  12       81.85       84.63     10.57 o 
  -4   0  12       23.94       21.33      8.26 o 
  -2   0  12      365.22      344.01     31.87 o 
   0   0  12      198.22      207.69     24.71 o 
   2   0  12       11.01       20.51      8.79 o 
   4   0  12        0.77       -9.02      9.27 o 
   6   0  12       23.32       24.71     11.76 o 
   8   0  12        8.64        9.31     13.58 o 
 -12   1  12        7.44        7.73     13.45 o 
 -11   1  12        2.21        0.48     12.22 o 
 -10   1  12        0.07        1.27      9.82 o 
  -9   1  12        3.51        3.18      8.04 o 
  -8   1  12        2.37        1.64      7.37 o 
  -7   1  12       89.31       87.63      7.98 o 
  -6   1  12        5.37        1.46      6.31 o 
  -5   1  12       57.36       48.73      6.63 o 
  -4   1  12       10.72       14.81      5.76 o 
  -3   1  12       33.10       35.10      4.71 o 
  -2   1  12      250.03      244.75     14.40 o 
  -1   1  12      140.36      140.36      8.29 o 
   0   1  12      104.64      100.07      5.18 o 
   1   1  12        0.55        2.17      4.92 o 
   2   1  12       13.53       13.08      6.16 o 
   3   1  12      727.54      708.17     78.63 o 
   4   1  12        2.25       -0.64      6.67 o 
   5   1  12       11.19        7.87      7.42 o 
   6   1  12        4.55        1.21      7.89 o 
   7   1  12      138.93      132.26     10.38 o 
   8   1  12        0.08        0.10      9.43 o 
 -12   2  12       13.03       24.10     13.76 o 
 -11   2  12        0.33       -0.05     12.12 o 
 -10   2  12       41.94       43.37     10.58 o 
  -9   2  12       26.70       18.90      8.37 o 
  -8   2  12      169.63      182.86     10.56 o 
  -7   2  12       32.19       33.59      7.32 o 
  -6   2  12       81.24       68.72      7.33 o 
  -5   2  12      216.07      192.74     10.02 o 
  -4   2  12       68.84       61.91      6.57 o 
  -3   2  12      178.85      190.84      8.64 o 
  -2   2  12       39.15       33.12      4.41 o 
  -1   2  12       88.64       83.89      5.29 o 
   0   2  12      212.61      219.66     11.86 o 
   1   2  12       29.71       25.33      5.40 o 
   2   2  12       25.54       18.91      5.51 o 
   3   2  12       22.66       24.46      6.79 o 
   4   2  12       10.81       14.58      7.03 o 
   5   2  12       13.46        6.64      7.44 o 
   6   2  12        2.74       -1.05      7.97 o 
   7   2  12        0.42       -2.45      8.68 o 
   8   2  12        7.44        8.06      9.55 o 
 -11   3  12        4.70        1.80     12.47 o 
 -10   3  12       24.66       16.13     11.56 o 
  -9   3  12       13.70        2.51      8.23 o 
  -8   3  12       97.21       88.65      9.09 o 
  -7   3  12       24.67       30.77      7.35 o 
  -6   3  12       68.09       59.59      7.32 o 
  -5   3  12       92.81       89.42      7.37 o 
  -4   3  12       86.22       97.36      7.16 o 
  -3   3  12       26.30       28.59      4.51 o 
  -2   3  12        0.09        0.03      4.45 o 
  -1   3  12       49.93       49.49      5.06 o 
   0   3  12       25.16       26.16      5.41 o 
   1   3  12       99.19      122.99      9.04 o 
   2   3  12        2.01        2.65      5.39 o 
   3   3  12      123.00      112.96      7.09 o 
   4   3  12       13.97       14.73      7.20 o 
   5   3  12       36.67       37.73      8.14 o 
   6   3  12        2.47        2.64      8.19 o 
   7   3  12        1.03        0.84      8.86 o 
   8   3  12       21.61       22.41      9.96 o 
 -11   4  12        4.66       10.36     12.74 o 
 -10   4  12       67.69       58.42     12.74 o 
  -9   4  12       29.60       34.79      8.78 o 
  -8   4  12       18.51       25.20      8.04 o 
  -7   4  12       48.45       48.45      7.73 o 
  -6   4  12        4.76        5.11      6.79 o 
  -5   4  12      230.80      207.08     10.84 o 
  -4   4  12       10.00       10.12      5.02 o 
  -3   4  12       21.52       10.77      5.26 o 
  -2   4  12       97.98       93.90      5.66 o 
  -1   4  12      201.42      186.64     15.55 o 
   0   4  12      910.64      968.89     75.71 o 
   1   4  12       55.31       54.26      6.92 o 
   2   4  12       11.18       10.28      5.70 o 
   3   4  12       17.58       19.48      6.07 o 
   4   4  12       25.69       34.20      7.67 o 
   5   4  12        1.20        1.19      7.69 o 
   6   4  12       43.63       49.26      8.99 o 
   7   4  12       11.75       15.20      9.26 o 
   8   4  12        1.31       -4.16      9.80 o 
 -11   5  12        1.22        8.97     18.52 o 
 -10   5  12        6.80        9.12     17.51 o 
  -9   5  12       28.35       39.92     12.98 o 
  -8   5  12      284.08      288.40     16.77 o 
  -7   5  12        0.19        0.97      7.40 o 
  -6   5  12       16.09       15.69      7.26 o 
  -5   5  12      426.09      371.62     19.34 o 
  -4   5  12      616.74      648.76     17.58 o 
  -3   5  12      143.74      161.69      7.84 o 
  -2   5  12      103.15      115.01      6.14 o 
  -1   5  12        9.39       13.09      5.49 o 
   0   5  12       21.71       22.57      5.79 o 
   1   5  12       10.25       15.99      5.79 o 
   2   5  12       14.46       15.78      6.00 o 
   3   5  12        6.29        9.25      6.26 o 
   4   5  12       29.18       29.01      6.94 o 
   5   5  12      191.08      207.73     19.40 o 
   6   5  12        2.32        6.98     10.48 o 
   7   5  12       62.84       71.53     12.32 o 
 -10   6  12       10.86        5.89     14.04 o 
  -9   6  12      129.38      132.44     42.97 o 
  -8   6  12        6.91       16.57      9.03 o 
  -7   6  12       83.27       87.84      9.35 o 
  -6   6  12        8.17       10.23      9.05 o 
  -5   6  12       51.37       60.18      6.79 o 
  -4   6  12       26.38       21.28      6.19 o 
  -3   6  12      401.75      417.47     17.51 o 
  -2   6  12       87.23       95.01      6.75 o 
  -1   6  12       62.05       55.98      6.31 o 
   0   6  12        8.11        6.73      5.84 o 
   1   6  12       91.03       97.88      7.19 o 
   2   6  12       10.54       14.35      6.29 o 
   3   6  12       53.01       47.26      8.16 o 
   4   6  12       24.99       30.52      8.31 o 
   5   6  12        1.93       -5.25     10.05 o 
   6   6  12        0.10       -1.93     10.88 o 
   7   6  12       64.73       68.77     12.79 o 
 -10   7  12        5.23        7.52     19.24 o 
  -9   7  12        0.67       -0.89     13.66 o 
  -8   7  12      227.23      211.50     49.92 o 
  -7   7  12       22.65       27.28      9.20 o 
  -6   7  12        1.28        0.79      8.39 o 
  -5   7  12       40.54       55.36      8.36 o 
  -4   7  12      599.51      627.27     14.95 o 
  -3   7  12       27.04       30.06      8.14 o 
  -2   7  12        0.57        0.80      6.54 o 
  -1   7  12       22.86       24.97      6.29 o 
   0   7  12        4.53        3.51      7.03 o 
   1   7  12       88.64      106.32     11.22 o 
   2   7  12        0.99        4.55      7.64 o 
   3   7  12       14.88       10.98      8.10 o 
   4   7  12       58.95       55.34      9.06 o 
   5   7  12        0.02       -4.21      8.70 o 
   6   7  12        0.11        5.92     11.57 o 
  -9   8  12        9.20        8.83     19.10 o 
  -8   8  12        0.11        3.68     13.73 o 
  -7   8  12       43.38       47.64     16.35 o 
  -6   8  12      171.32      194.73     12.27 o 
  -5   8  12       39.74       39.81      8.83 o 
  -4   8  12        7.43        8.24      9.26 o 
  -3   8  12       50.31       47.02      9.77 o 
  -2   8  12      185.64      208.11     14.44 o 
  -1   8  12        1.58       -1.50      8.43 o 
   0   8  12       20.58       17.98      9.03 o 
   1   8  12       18.22       12.90      9.16 o 
   2   8  12       12.30       10.05      9.26 o 
   3   8  12        1.44       -4.72      8.30 o 
   4   8  12       21.44       21.50     10.89 o 
   5   8  12        0.19       -1.61     11.22 o 
   6   8  12        0.51       -8.22     11.89 o 
  -7   9  12       16.27        5.06     23.15 o 
  -6   9  12        6.76        6.97     16.35 o 
  -5   9  12       98.18      103.69     26.99 o 
  -4   9  12        7.47       -2.84      9.78 o 
  -3   9  12       45.73       47.61     10.43 o 
  -2   9  12        3.27        1.67      8.25 o 
  -1   9  12      209.06      222.75     23.38 o 
   0   9  12        1.67        9.49      9.43 o 
   1   9  12        1.80        0.08     12.22 o 
   2   9  12        0.18        2.81     12.53 o 
   3   9  12        0.59       -2.04     13.09 o 
   4   9  12       13.04        7.62     14.27 o 
   5   9  12       11.15       16.67     15.03 o 
  -6  10  12       38.03       21.70     24.02 o 
  -5  10  12        1.97       -6.66     23.30 o 
  -4  10  12       40.40       33.88     14.60 o 
  -3  10  12        0.20       -3.28     13.70 o 
  -2  10  12        8.55        8.98     10.87 o 
  -1  10  12        8.61        6.26     11.05 o 
   0  10  12       32.22       25.61     11.61 o 
   1  10  12       11.65       17.29     13.96 o 
   2  10  12       60.24       75.35     15.05 o 
   3  10  12       13.51        9.75     14.26 o 
   4  10  12       27.93       30.97     22.72 o 
  -4  11  12        0.42        7.23     18.81 o 
  -3  11  12        0.46       -4.81     14.91 o 
  -2  11  12       27.82       28.61     15.54 o 
  -1  11  12       19.35       15.97     12.09 o 
   0  11  12        0.97        4.05     12.01 o 
   1  11  12       17.85       22.85     14.53 o 
   2  11  12        7.81        9.55     14.75 o 
 -11   0  13       23.97       13.02     18.67 o 
  -9   0  13      249.65      285.70     33.35 o 
  -7   0  13      287.16      306.82     35.31 o 
  -5   0  13       84.12       92.34     11.00 o 
  -3   0  13      220.40      254.35     22.35 o 
  -1   0  13       11.63       10.30      6.83 o 
   1   0  13       33.55       17.26      9.27 o 
   3   0  13      214.35      228.22     69.74 o 
   5   0  13        4.12       -7.33     11.06 o 
   7   0  13       36.80       30.55     13.92 o 
 -11   1  13       34.93       33.41     13.61 o 
 -10   1  13        0.59        4.21     11.82 o 
  -9   1  13       27.51       28.40      8.91 o 
  -8   1  13       99.48      120.57      9.49 o 
  -7   1  13        0.28        0.44      7.31 o 
  -6   1  13       50.10       46.59      7.59 o 
  -5   1  13      127.56      123.38      8.15 o 
  -4   1  13      158.50      184.40     14.83 o 
  -3   1  13        1.26        2.03      4.80 o 
  -2   1  13       14.61       14.18      4.92 o 
  -1   1  13        7.21        5.29      4.83 o 
   0   1  13        5.27       13.76      5.52 o 
   1   1  13       12.72        4.99      5.04 o 
   2   1  13        2.60        1.65      6.61 o 
   3   1  13       25.38       19.77      7.22 o 
   4   1  13       15.02       25.28      7.84 o 
   5   1  13        0.79       -0.71      7.96 o 
   6   1  13       54.45       38.56      9.18 o 
   7   1  13        1.54        6.52      9.48 o 
 -11   2  13       15.90       23.66     13.34 o 
 -10   2  13       14.45       13.14     12.10 o 
  -9   2  13      129.54      128.14     11.61 o 
  -8   2  13        0.26        1.67      7.91 o 
  -7   2  13        9.60       15.62      7.50 o 
  -6   2  13      114.75      122.07      8.60 o 
  -5   2  13       27.46       34.61      7.08 o 
  -4   2  13       58.62       69.33      7.19 o 
  -3   2  13        8.48        6.86      5.45 o 
  -2   2  13      226.66      233.17     14.41 o 
  -1   2  13       19.82       20.40      4.71 o 
   0   2  13       14.79       17.02      5.66 o 
   1   2  13       21.27       20.70      5.88 o 
   2   2  13       43.40       59.82      7.62 o 
   3   2  13       58.69       65.55      8.02 o 
   4   2  13       33.83       29.50      7.95 o 
   5   2  13        5.19        6.02      8.18 o 
   6   2  13        1.10        1.55      8.70 o 
   7   2  13       20.99       19.35      9.77 o 
 -11   3  13        7.75        7.19     13.10 o 
 -10   3  13        0.18        2.52     12.12 o 
  -9   3  13        1.43        3.21     11.13 o 
  -8   3  13      104.13      108.25      9.61 o 
  -7   3  13       77.32       79.16      8.60 o 
  -6   3  13       98.91      101.09      8.47 o 
  -5   3  13        7.41        7.95      6.87 o 
  -4   3  13       98.14      103.42      7.84 o 
  -3   3  13        0.80       -2.57      5.48 o 
  -2   3  13      115.32      120.21      5.83 o 
  -1   3  13       64.80       57.41      6.27 o 
   0   3  13       25.84       22.24      5.90 o 
   1   3  13        0.13       -0.72      5.72 o 
   2   3  13       11.31        5.97      6.03 o 
   3   3  13       67.71       62.32      8.15 o 
   4   3  13        1.83       -2.64      7.52 o 
   5   3  13        2.64        2.01      8.20 o 
   6   3  13       23.70       16.83      9.12 o 
   7   3  13       38.29       41.87     10.23 o 
 -11   4  13        0.04        8.65     13.45 o 
 -10   4  13       10.43       19.45     12.74 o 
  -9   4  13        3.29        2.53     11.46 o 
  -8   4  13       17.63       19.75      8.48 o 
  -7   4  13        5.99        8.37      7.82 o 
  -6   4  13      170.51      173.48     10.37 o 
  -5   4  13       17.65       22.36      7.27 o 
  -4   4  13       12.98        8.80      6.78 o 
  -3   4  13       37.71       36.99      5.68 o 
  -2   4  13       47.56       48.68      5.66 o 
  -1   4  13       92.98      101.59      7.24 o 
   0   4  13       23.03       17.76      6.09 o 
   1   4  13       92.11       82.34      8.74 o 
   2   4  13       59.99       49.04      6.83 o 
   3   4  13        3.87        9.23      7.49 o 
   4   4  13        5.44        5.30      7.87 o 
   5   4  13        0.99       -3.28      8.32 o 
   6   4  13       13.33        5.59      9.16 o 
   7   4  13       29.72       39.05     10.45 o 
 -10   5  13        0.18        8.68     18.09 o 
  -9   5  13       11.19       14.47     16.93 o 
  -8   5  13       55.99       49.53     10.19 o 
  -7   5  13      121.15      127.26      9.62 o 
  -6   5  13       51.86       53.77      8.32 o 
  -5   5  13      103.68       96.27      8.48 o 
  -4   5  13       48.35       42.57      6.73 o 
  -3   5  13      206.41      196.10      9.11 o 
  -2   5  13        7.48       10.40      5.93 o 
  -1   5  13      244.20      242.43     16.18 o 
   0   5  13       37.29       35.18      6.48 o 
   1   5  13        5.30        1.05      6.14 o 
   2   5  13        2.54       -0.23      6.36 o 
   3   5  13       11.77        8.93      6.86 o 
   4   5  13       82.47       86.29      9.30 o 
   5   5  13        9.23        4.52      8.65 o 
   6   5  13        6.38        5.21     11.17 o 
 -10   6  13       13.35        9.12     19.24 o 
  -9   6  13       10.04        3.47     17.94 o 
  -8   6  13        7.37       15.05     17.07 o 
  -7   6  13        5.05        9.47     10.22 o 
  -6   6  13        2.20        4.31      9.66 o 
  -5   6  13       85.19       68.42      7.53 o 
  -4   6  13       13.41        9.44      7.29 o 
  -3   6  13        7.70        1.45      6.89 o 
  -2   6  13      292.67      286.71     14.30 o 
  -1   6  13        2.35       -0.65      6.09 o 
   0   6  13        4.67       10.38      6.45 o 
   1   6  13        6.01        8.25      6.57 o 
   2   6  13      140.21      141.04      8.39 o 
   3   6  13        0.57        2.37      8.02 o 
   4   6  13        0.98       -5.37     10.19 o 
   5   6  13        0.86        2.50     11.03 o 
   6   6  13        0.30        6.81     11.85 o 
  -9   7  13        1.51        6.95     18.67 o 
  -8   7  13        0.51        0.58     17.51 o 
  -7   7  13       54.81       58.89     17.80 o 
  -6   7  13        9.48       11.95     10.24 o 
  -5   7  13      414.83      414.13     14.12 o 
  -4   7  13       73.47       49.97     11.30 o 
  -3   7  13       12.45        7.93      8.44 o 
  -2   7  13        1.07        1.19      7.24 o 
  -1   7  13      142.17      147.71     11.17 o 
   0   7  13       76.31       76.81      8.67 o 
   1   7  13       39.08       38.01      8.57 o 
   2   7  13        1.60        4.19      8.24 o 
   3   7  13       53.82       62.41      9.35 o 
   4   7  13       12.99       24.70     11.18 o 
   5   7  13        7.94        9.99     11.64 o 
  -8   8  13        3.19        3.18     18.23 o 
  -7   8  13        7.89        7.09     17.65 o 
  -6   8  13       69.28       66.37     13.24 o 
  -5   8  13       60.86       66.12     12.53 o 
  -4   8  13        0.55        1.23     11.25 o 
  -3   8  13       67.66       65.95     12.45 o 
  -2   8  13      102.83      109.33     10.91 o 
  -1   8  13       18.63       18.90      9.55 o 
   0   8  13       55.79       60.49     11.50 o 
   1   8  13       64.50       82.51     14.22 o 
   2   8  13       13.31       26.22     13.30 o 
   3   8  13        0.47       -3.00     10.71 o 
   4   8  13        0.21       -0.94     11.44 o 
   5   8  13       82.71       79.26     16.61 o 
  -4   9  13       45.03       37.04     18.09 o 
  -3   9  13        0.12      -13.46     16.93 o 
  -2   9  13        0.38       -2.60     17.36 o 
  -1   9  13       61.81       68.28     13.84 o 
   0   9  13       32.59       44.89     13.60 o 
   1   9  13        1.86        5.41     13.19 o 
   2   9  13       19.03       26.99     14.17 o 
   3   9  13        3.27        5.57     14.52 o 
  -4  10  13       65.52       74.81     20.69 o 
  -3  10  13        3.33      -10.85     18.52 o 
  -2  10  13        1.10        5.21     18.96 o 
  -1  10  13        0.13        7.22     13.24 o 
   0  10  13       29.13       34.17     14.27 o 
   1  10  13       36.33       47.02     15.11 o 
   2  10  13        4.13        6.27     14.56 o 
  -3  11  13       71.86       65.98     21.99 o 
  -2  11  13       21.02       24.74     21.27 o 
  -1  11  13        0.37       -4.60     14.03 o 
 -10   0  14       40.85       38.92     18.52 o 
  -8   0  14       65.12       54.54     12.82 o 
  -6   0  14      335.77      355.68     36.83 o 
  -4   0  14       13.57       12.27      9.85 o 
  -2   0  14      830.50      933.51     85.14 o 
   0   0  14        0.85       -2.46      9.39 o 
   2   0  14      110.62      121.79     21.99 o 
   4   0  14       42.92       51.47     12.36 o 
   6   0  14       39.65       54.70     14.33 o 
 -11   1  14       45.52       42.96     14.27 o 
 -10   1  14       40.80       33.54     13.25 o 
  -9   1  14       47.50       47.62     12.53 o 
  -8   1  14        0.20        4.27      8.42 o 
  -7   1  14       81.48       77.39      9.01 o 
  -6   1  14        3.78       -0.23      7.46 o 
  -5   1  14       78.00      102.91      8.54 o 
  -4   1  14       61.87       50.17      7.52 o 
  -3   1  14        4.49        3.94      6.60 o 
  -2   1  14       15.75       15.29      5.50 o 
  -1   1  14      118.07      145.68     10.87 o 
   0   1  14       58.51       56.65      6.65 o 
   1   1  14       11.08        6.11      7.04 o 
   2   1  14        0.08        1.28      7.29 o 
   3   1  14       77.62       67.98      8.62 o 
   4   1  14       14.75       12.53      8.26 o 
   5   1  14        1.43        2.54      8.69 o 
   6   1  14        9.01        5.36      9.47 o 
   7   1  14       21.98       34.10     10.71 o 
 -10   2  14        1.01        6.61     12.62 o 
  -9   2  14       30.43       26.55     12.15 o 
  -8   2  14        9.58        4.36      9.51 o 
  -7   2  14       36.26       39.58      8.53 o 
  -6   2  14      372.63      408.84     30.55 o 
  -5   2  14       41.71       48.13      7.87 o 
  -4   2  14        1.39        2.01      6.81 o 
  -3   2  14       93.58       99.08      7.17 o 
  -2   2  14      196.76      234.73     13.47 o 
  -1   2  14       17.46       18.15      6.24 o 
   0   2  14        9.57        7.89      5.60 o 
   1   2  14       96.32       94.48      8.93 o 
   2   2  14       26.84       23.11      7.74 o 
   3   2  14       12.70       19.26      8.00 o 
   4   2  14        0.66        0.15      8.12 o 
   5   2  14       10.32        5.90      8.93 o 
   6   2  14       27.70       35.32     10.09 o 
 -10   3  14       17.78       18.93     13.09 o 
  -9   3  14        7.61        3.62     11.86 o 
  -8   3  14       14.02       20.35     11.51 o 
  -7   3  14       13.63       16.23      8.33 o 
  -6   3  14        3.83        2.37      7.76 o 
  -5   3  14        6.50       10.76      7.48 o 
  -4   3  14       84.49       97.50      8.39 o 
  -3   3  14       23.02       18.61      6.32 o 
  -2   3  14       14.81       11.77      5.24 o 
  -1   3  14       16.96        8.87      5.72 o 
   0   3  14      167.74      157.18     11.96 o 
   1   3  14        2.86        0.41      6.33 o 
   2   3  14       32.72       39.57      8.22 o 
   3   3  14       19.08       20.63      8.27 o 
   4   3  14       40.10       31.03      8.80 o 
   5   3  14       17.77       21.94      9.32 o 
   6   3  14        5.47        4.25      9.74 o 
 -10   4  14        3.35        4.36     13.08 o 
  -9   4  14       30.36       32.58     12.94 o 
  -8   4  14       25.80       34.66     12.02 o 
  -7   4  14       33.13       40.92      8.99 o 
  -6   4  14        0.85        7.56      7.97 o 
  -5   4  14       30.67       31.42      8.00 o 
  -4   4  14        0.06        4.01      7.34 o 
  -3   4  14       17.45       20.97      6.00 o 
  -2   4  14       28.21       26.74      6.54 o 
  -1   4  14        2.86        4.58      6.32 o 
   0   4  14       28.92       30.92      6.81 o 
   1   4  14        1.93        2.63      6.57 o 
   2   4  14        0.01        0.65      6.85 o 
   3   4  14        9.33        6.09      8.27 o 
   4   4  14       51.08       64.27      9.53 o 
   5   4  14       16.91       16.20      9.41 o 
   6   4  14        7.23        6.24      9.92 o 
  -9   5  14       12.85       28.65     18.67 o 
  -8   5  14        0.89       -3.40     11.71 o 
  -7   5  14        6.07        1.14      9.71 o 
  -6   5  14       40.76       37.38      8.58 o 
  -5   5  14       13.67       16.19      8.10 o 
  -4   5  14       45.81       39.02      7.26 o 
  -3   5  14        2.48       -2.24      6.55 o 
  -2   5  14       19.95       15.63      6.63 o 
  -1   5  14       21.28       22.58      6.75 o 
   0   5  14        8.24        5.30      6.67 o 
   1   5  14        8.84        8.26      7.00 o 
   2   5  14       22.86       20.65      7.35 o 
   3   5  14        6.26       11.49      8.52 o 
   4   5  14        5.65       -1.45      8.83 o 
   5   5  14        8.98       -0.76     11.48 o 
  -9   6  14        9.79        8.97     18.96 o 
  -8   6  14        2.06        0.58     17.80 o 
  -7   6  14       24.55       18.96     17.36 o 
  -6   6  14        4.62        3.73     12.20 o 
  -5   6  14       37.48       34.15      8.54 o 
  -4   6  14       55.03       41.41      8.39 o 
  -3   6  14        4.09        4.85      7.48 o 
  -2   6  14        4.41        2.15      6.74 o 
  -1   6  14        9.45        7.62      6.84 o 
   0   6  14        5.38        3.37      6.95 o 
   1   6  14       74.43       60.65      7.86 o 
   2   6  14        1.93       -2.01      8.39 o 
   3   6  14       18.47       13.88      8.93 o 
   4   6  14       25.26       22.75     11.52 o 
   5   6  14       11.95        3.17     12.04 o 
  -8   7  14       12.58       18.52     19.10 o 
  -7   7  14       35.81       40.23     18.96 o 
  -6   7  14        1.98        6.95     17.07 o 
  -5   7  14        0.30       -2.17     12.03 o 
  -4   7  14       25.87       22.86     16.21 o 
  -3   7  14        1.12       -4.05     11.03 o 
  -2   7  14       81.63       78.24     10.35 o 
  -1   7  14        5.57        3.06      8.10 o 
   0   7  14        1.06       -0.91      8.29 o 
   1   7  14        2.55        6.33     10.40 o 
   2   7  14       22.62       21.69     10.88 o 
   3   7  14        1.04        3.12     11.02 o 
   4   7  14        4.37        6.07     11.83 o 
  -7   8  14        1.49       16.35     18.67 o 
  -6   8  14        7.81       16.78     17.80 o 
  -3   8  14       16.47        7.96     17.51 o 
  -2   8  14        2.81        1.45     17.65 o 
  -1   8  14        4.36        6.89     12.47 o 
   0   8  14        0.01       -1.90     12.76 o 
   1   8  14       36.07       30.93     14.01 o 
   2   8  14        4.94       11.10     13.91 o 
   3   8  14        6.88       14.97     11.94 o 
  -3   9  14       50.96       40.95     19.82 o 
  -2   9  14        0.72      -17.94     17.94 o 
  -1   9  14        6.46       14.54     13.40 o 
   0   9  14        0.08       -0.34     13.55 o 
   1   9  14        0.03        9.48     14.30 o 
   2   9  14       26.40       36.18     15.44 o 
  -3  10  14        5.96        8.97     19.97 o 
  -2  10  14        1.11       -0.14     20.11 o 
  -1  10  14       23.13       17.91     14.31 o 
   0  10  14        5.47        2.36     14.46 o 
  -9   0  15       20.16       13.60     17.65 o 
  -7   0  15        4.20       18.55     12.31 o 
  -5   0  15      109.05       84.69     12.61 o 
  -3   0  15      139.32      134.72     19.46 o 
  -1   0  15        2.18       -1.87      8.26 o 
   1   0  15      204.45      220.05     33.06 o 
   3   0  15        1.90        5.99     11.87 o 
   5   0  15        5.70        9.99     13.47 o 
 -10   1  15       16.91       14.83     13.51 o 
  -9   1  15        0.81        5.14     12.22 o 
  -8   1  15       21.07        7.46     11.76 o 
  -7   1  15        0.74        7.88      9.56 o 
  -6   1  15        2.15        9.47      8.17 o 
  -5   1  15        9.42       10.65      7.83 o 
  -4   1  15       55.96       54.16      8.23 o 
  -3   1  15        0.33       -2.92      7.14 o 
  -2   1  15       20.65       29.26      6.15 o 
  -1   1  15       55.10       60.93      7.22 o 
   0   1  15       84.64       77.49      8.56 o 
   1   1  15       19.32       24.56      8.04 o 
   2   1  15       25.63       19.86      8.27 o 
   3   1  15       11.52       11.43      8.55 o 
   4   1  15       28.55       28.29      9.33 o 
   5   1  15        0.14       -0.88      9.48 o 
 -10   2  15        8.25        5.68     13.30 o 
  -9   2  15        2.77       -5.91     12.23 o 
  -8   2  15       21.93       20.94     12.02 o 
  -7   2  15       51.48       47.51     12.17 o 
  -6   2  15       15.75       23.29      8.53 o 
  -5   2  15       21.99       14.60      8.04 o 
  -4   2  15        5.72        1.64      7.57 o 
  -3   2  15        4.98        2.88      7.37 o 
  -2   2  15        1.77        2.37      6.54 o 
  -1   2  15       93.40       82.74      7.60 o 
   0   2  15        1.84        0.57      6.73 o 
   1   2  15       50.58       53.32      8.62 o 
   2   2  15        5.03        8.27      8.23 o 
   3   2  15        4.14        0.92      8.47 o 
   4   2  15        6.50       -3.23      8.98 o 
   5   2  15       13.67       12.14      9.78 o 
  -9   3  15        0.01       -1.64     12.53 o 
  -8   3  15       11.20        4.33     12.01 o 
  -7   3  15       15.87       17.49     11.71 o 
  -6   3  15       10.36       13.50      8.49 o 
  -5   3  15        1.92        2.87      8.10 o 
  -4   3  15      185.23      173.73     12.03 o 
  -3   3  15       90.85      102.13      8.86 o 
  -2   3  15      140.11      155.19      8.54 o 
  -1   3  15        1.59        1.80      6.18 o 
   0   3  15        4.49        4.93      6.28 o 
   1   3  15       13.44       11.63      7.17 o 
   2   3  15        0.11        3.34      8.33 o 
   3   3  15       23.94       10.62      8.82 o 
   4   3  15       13.93       12.56      9.33 o 
   5   3  15        0.10       -0.52      9.79 o 
  -9   4  15        2.66        1.18     13.10 o 
  -8   4  15       59.97       58.19     13.39 o 
  -7   4  15       14.48       14.62     11.92 o 
  -6   4  15       73.62       87.17     11.10 o 
  -5   4  15       47.65       57.07      9.06 o 
  -4   4  15        2.40        7.25      8.04 o 
  -3   4  15       23.19       26.70      9.31 o 
  -2   4  15       31.22       30.65      7.26 o 
  -1   4  15        0.29        0.44      6.90 o 
   0   4  15        0.08       -4.61      6.98 o 
   1   4  15       11.25       14.08      7.42 o 
   2   4  15        5.45        3.33      8.62 o 
   3   4  15        3.49       -1.31      8.91 o 
   4   4  15       11.45       11.02      9.54 o 
   5   4  15        1.26        5.96     10.12 o 
  -9   5  15        2.33       12.44     19.10 o 
  -8   5  15       12.93       10.92     12.79 o 
  -7   5  15       19.17       16.57     12.38 o 
  -6   5  15        0.42        6.65     10.16 o 
  -5   5  15        1.37       -0.31      9.83 o 
  -4   5  15        1.05        9.49      9.59 o 
  -3   5  15        5.39        5.79      7.23 o 
  -2   5  15       50.13       59.64      8.69 o 
  -1   5  15        1.59        2.64      7.18 o 
   0   5  15        0.75        3.78      7.25 o 
   1   5  15        4.96        2.83      7.52 o 
   2   5  15       14.30       15.91      7.99 o 
   3   5  15       19.82       16.55      9.48 o 
   4   5  15       11.38       13.24      9.88 o 
  -8   6  15        0.69      -12.01     18.09 o 
  -7   6  15       11.91       15.77     18.23 o 
  -6   6  15       47.80       46.16     18.38 o 
  -5   6  15       57.85       62.73     13.55 o 
  -4   6  15        0.02        3.26     11.56 o 
  -3   6  15       21.83       15.02      9.87 o 
  -2   6  15        1.25       -1.54      9.36 o 
  -1   6  15        6.25        4.93      8.42 o 
   0   6  15       32.42       33.23      9.05 o 
   1   6  15        5.16        5.56      8.84 o 
   2   6  15       12.07       21.54     11.32 o 
   3   6  15        4.40        2.38     11.49 o 
   4   6  15        0.15        6.15     15.63 o 
  -7   7  15       39.24       42.25     19.68 o 
  -6   7  15        0.89       -4.34     17.80 o 
  -5   7  15       11.50       17.07     17.80 o 
  -4   7  15        5.83        9.12     17.07 o 
  -3   7  15        0.43        0.86     12.14 o 
  -2   7  15        4.66        2.94     12.13 o 
  -1   7  15       22.14       19.60     10.67 o 
   0   7  15        0.12       -6.91     10.52 o 
   1   7  15       13.74        4.85     11.19 o 
   2   7  15        0.70       13.02     11.67 o 
   3   7  15        0.38       -3.88     12.00 o 
  -6   8  15       11.42       -7.23     18.23 o 
  -3   8  15       23.25       25.47     19.53 o 
  -2   8  15        1.86       11.72     19.39 o 
  -1   8  15        7.96       -0.12     13.55 o 
   0   8  15        1.58       -6.17     13.43 o 
   1   8  15        0.06        0.96     14.22 o 
  -3   9  15       14.49        3.62     20.26 o 
  -2   9  15        3.07        5.93     20.26 o 
  -1   9  15        1.74       -1.27     14.17 o 
  -8   0  16        7.84        0.29     17.22 o 
  -6   0  16        3.61        2.89     15.77 o 
  -4   0  16        4.20        4.86     11.45 o 
  -2   0  16        2.61       -5.06      9.03 o 
   0   0  16      106.79      121.72     24.74 o 
   2   0  16        0.09       -7.16     11.95 o 
   4   0  16        2.89        4.08     13.86 o 
  -9   1  16        0.00       -4.95     12.84 o 
  -8   1  16        0.11       -1.53     12.27 o 
  -7   1  16        3.91        3.25     11.76 o 
  -6   1  16        0.20        0.62     11.39 o 
  -5   1  16        5.21        1.52      8.43 o 
  -4   1  16        2.15        2.08      8.06 o 
  -3   1  16        3.92        5.98      7.93 o 
  -2   1  16       15.80       15.44      7.23 o 
  -1   1  16       12.72        5.88      7.12 o 
   0   1  16        2.06        4.55      8.17 o 
   1   1  16        1.64        2.30      8.40 o 
   2   1  16        5.85       -3.40      8.70 o 
   3   1  16        8.91        4.26      9.26 o 
   4   1  16        0.95       -5.43      9.57 o 
  -9   2  16       37.23       29.70     13.79 o 
  -8   2  16       16.95       19.68     12.89 o 
  -7   2  16        1.14       -1.75     11.91 o 
  -6   2  16       62.13       58.22     12.71 o 
  -5   2  16       12.28        5.69      9.67 o 
  -4   2  16        0.41        1.37      8.31 o 
  -3   2  16        1.22        0.61      7.95 o 
  -2   2  16        0.69        3.06      7.94 o 
  -1   2  16        7.51       17.97      7.45 o 
   0   2  16       26.87       19.83      8.68 o 
   1   2  16        7.12        6.86      8.67 o 
   2   2  16        8.33        7.12      9.02 o 
   3   2  16        1.00       -1.95      9.26 o 
   4   2  16       26.34       32.22     10.31 o 
  -8   3  16        3.13       -2.11     12.53 o 
  -7   3  16        0.58       -0.55     12.27 o 
  -6   3  16        5.82        7.57     12.11 o 
  -5   3  16       10.43       -5.79      9.79 o 
  -4   3  16       22.41       21.96     10.00 o 
  -3   3  16       34.25       34.29      9.96 o 
  -2   3  16       44.84       33.14      8.68 o 
  -1   3  16      116.30      120.70      9.10 o 
   0   3  16        4.65        4.44      6.87 o 
   1   3  16       31.34       34.47      9.26 o 
   2   3  16       31.96       31.13      9.59 o 
   3   3  16        0.52       -0.43      9.47 o 
   4   3  16        0.78        2.11     10.06 o 
  -8   4  16        4.60       10.69     13.30 o 
  -7   4  16        1.37       -1.77     12.73 o 
  -6   4  16       21.25       11.92     12.50 o 
  -5   4  16       50.90       54.77     11.10 o 
  -4   4  16        0.38        3.94     11.85 o 
  -3   4  16        1.21       -2.82     11.60 o 
  -2   4  16        1.32        2.75      8.38 o 
  -1   4  16        7.72        5.14      6.96 o 
   0   4  16        0.28       -3.93      7.67 o 
   1   4  16        1.60        3.14      9.00 o 
   2   4  16       10.11        9.72      9.40 o 
   3   4  16        7.40        6.55      9.82 o 
  -7   5  16        0.01        5.47     13.18 o 
  -6   5  16       16.94        8.91     12.93 o 
  -5   5  16        1.98       -7.06     12.50 o 
  -4   5  16       49.02       57.84     13.35 o 
  -3   5  16        6.69        2.54     12.16 o 
  -2   5  16        4.75       -5.04      9.92 o 
  -1   5  16       15.51        8.86      8.97 o 
   0   5  16       10.26       10.34      9.11 o 
   1   5  16       19.83       15.07      9.42 o 
   2   5  16       11.47       15.30      9.88 o 
   3   5  16        8.47        7.28     10.18 o 
  -6   6  16        4.02        9.41     18.38 o 
  -5   6  16       48.09       44.86     19.10 o 
  -4   6  16        0.05       -1.17     12.78 o 
  -3   6  16       16.49       23.64     12.93 o 
  -2   6  16       12.05       13.94     10.60 o 
  -1   6  16       20.03       21.18      9.42 o 
   0   6  16        9.73       10.64      9.42 o 
   1   6  16        9.32        7.85     11.51 o 
   2   6  16        7.42        9.09     11.95 o 
  -5   7  16        5.83        8.10     18.23 o 
  -4   7  16        5.38        1.01     18.09 o 
  -3   7  16       13.94       14.04     18.09 o 
  -2   7  16        0.01        0.87     19.53 o 
  -1   7  16        0.82        3.25     14.01 o 
   0   7  16        2.14        2.81     11.50 o 
   1   7  16        1.26        2.97     12.00 o 
  -7   0  17        1.19       -0.29     17.51 o 
  -5   0  17       32.81       42.83     18.09 o 
  -3   0  17        2.82        2.33     12.01 o 
  -1   0  17       49.28       41.76     12.90 o 
   1   0  17       23.84        5.75     13.12 o 
   3   0  17        1.19       -7.84     13.93 o 
  -7   1  17       10.06       14.94     12.88 o 
  -6   1  17        0.11        0.53     12.28 o 
  -5   1  17        4.67        8.60     12.16 o 
  -4   1  17       61.21       56.63     12.89 o 
  -3   1  17        1.33        5.57      8.72 o 
  -2   1  17        2.92        4.93      9.75 o 
  -1   1  17        1.94       -1.73      8.66 o 
   0   1  17        0.28        5.67     10.09 o 
   1   1  17        0.00       -3.10      9.11 o 
   2   1  17        1.45        2.04      9.61 o 
   3   1  17        5.31        0.61     10.12 o 
  -7   2  17        2.56        6.49     12.83 o 
  -6   2  17        8.70       13.42     12.76 o 
  -5   2  17        0.30        3.55     12.26 o 
  -4   2  17        0.02       -9.93      9.93 o 
  -3   2  17        0.10        5.76     11.96 o 
  -2   2  17       20.03       13.08     12.11 o 
  -1   2  17        0.49       -5.97      8.79 o 
   0   2  17       16.51       13.09      9.28 o 
   1   2  17        1.44        2.69      9.37 o 
   2   2  17        0.40       -1.01      9.71 o 
  -7   3  17        1.13        6.58     13.10 o 
  -6   3  17        7.34        4.90     12.94 o 
  -5   3  17        6.32       18.11     12.92 o 
  -4   3  17       19.31       28.64     12.98 o 
  -3   3  17        0.17        3.49     12.30 o 
  -2   3  17        8.88       15.47     10.59 o 
  -1   3  17        2.03        0.64      9.10 o 
   0   3  17       15.56       10.15      9.47 o 
   1   3  17        0.01        8.25      9.66 o 
   2   3  17        5.68        3.80     10.00 o 
  -6   4  17       25.74       33.78     13.85 o 
  -5   4  17       14.26        9.56     13.24 o 
  -4   4  17        0.55       -7.16     12.71 o 
  -3   4  17        6.68        6.40     12.82 o 
  -2   4  17       39.45       38.08     11.18 o 
  -1   4  17        0.88        1.16      9.31 o 
   0   4  17        3.84        6.04      9.53 o 
   1   4  17        9.74        9.37     10.08 o 
  -5   5  17        3.36        3.43     13.53 o 
  -4   5  17        0.14       -5.94     12.88 o 
  -3   5  17       16.52        2.53     13.09 o 
  -2   5  17        1.00       -7.06     10.84 o 
  -1   5  17        4.66        3.61     11.09 o 
   0   5  17        2.04        0.52      9.79 o 
   1   5  17        4.70        1.74     20.69 o 
  -4   6  17        0.01       -2.52     13.69 o 
  -3   6  17        4.30       13.57     13.53 o 
  -2   6  17        2.41        5.36     11.33 o 
  -1   6  17        0.03       -5.50     11.31 o 
  -6   0  18       23.85       29.23     19.53 o 
  -4   0  18        0.34       -3.76     18.09 o 
  -2   0  18        0.21       -4.92     17.36 o 
   0   0  18        1.81        7.36     13.80 o 
  -5   1  18        0.41        3.67     12.97 o 
  -4   1  18        0.05        1.04     12.74 o 
  -3   1  18       40.77       35.87     13.60 o 
  -2   1  18        6.57        5.25     12.63 o 
  -1   1  18        1.49        2.87      9.70 o 
   0   1  18       24.51       24.64     10.05 o 
  -5   2  18        9.38        4.56     13.45 o 
  -4   2  18        7.70        4.90     13.03 o 
  -3   2  18        4.08        3.95     12.98 o 
  -2   2  18       24.51       27.55     13.44 o 
  -1   2  18        2.74       -4.36     10.90 o 
   0   2  18        2.24       -1.99      9.81 o 
  -4   3  18        3.82        6.49     13.43 o 
  -3   3  18        8.05        4.48     13.39 o 
  -2   3  18        0.46        7.14     13.45 o 
  -1   3  18        1.31        4.49     11.31 o 
                                                 
