# Supplementary material for: Synthesis and structure of 1-(2-bromo­phen­yl)-2-chloro-3-(2-chloracet­yl)-1H-indole
Source: Acta Crystallogr E Crystallogr Commun. 2016 Nov 30;72(Pt 12):1867–71. doi: 10.1107/S2056989016018880 (PMC5137630; doi:10.1107/S2056989016018880)
Supplement: Supplementary file 3 [file e-72-01867-Isup3.cml]

<?xml version="1.0" ?>
<cml>
<molecule title="1-(2-bromophenyl)-2-chloro-3-(2-chloracetyl)-1H-indole" id="m1">
  <atomArray>
    <atom id="a1" elementType="Cl"
          x2="-0.18919164368130836" y2="4.016757357264687" />
    <atom id="a2" elementType="C"
          x2="0.2866945276561107" y2="2.5521303221701506" />
    <atom id="a3" elementType="C"
          x2="-0.7437666061365313" y2="1.4076872909349638" />
    <atom id="a4" elementType="O"
          x2="-2.2501139112665918" y2="1.7278712947943142" />
    <atom id="a5" elementType="C"
          x2="-0.2678804347991126" y2="-0.05693974415957259" />
    <atom id="a6" elementType="C"
          x2="-1.173069723329521" y2="-1.302825915496991" />
    <atom id="a7" elementType="Cl"
          x2="-2.713069723329521" y2="-1.3028259154969897" />
    <atom id="a8" elementType="N"
          x2="-0.2678804347991135" y2="-2.5487120868344113" />
    <atom id="a9" elementType="C"
          x2="1.1967466002954232" y2="-2.0728259154969924" />
    <atom id="a10" elementType="C"
          x2="1.1967466002954241" y2="-0.5328259154969925" />
    <atom id="a11" elementType="C"
          x2="2.5304257221234607" y2="0.2371740845030097" />
    <atom id="a12" elementType="C"
          x2="3.864104843951496" y2="-0.5328259154969918" />
    <atom id="a13" elementType="C"
          x2="3.8641048439514947" y2="-2.072825915496992" />
    <atom id="a14" elementType="C"
          x2="2.530425722123459" y2="-2.842825915496992" />
    <atom id="a15" elementType="C"
          x2="-0.7437666061365333" y2="-4.013339121928947" />
    <atom id="a16" elementType="C"
          x2="0.2866945276561097" y2="-5.157782153164138" />
    <atom id="a17" elementType="Br"
          x2="1.793041832786171" y2="-4.8375981493047915" />
    <atom id="a18" elementType="C"
          x2="-0.18919164368131192" y2="-6.622409188258674" />
    <atom id="a19" elementType="C"
          x2="-1.695538948811373" y2="-6.942593192118021" />
    <atom id="a20" elementType="C"
          x2="-2.7260000826040125" y2="-5.798150160882833" />
    <atom id="a21" elementType="C"
          x2="-2.250113911266594" y2="-4.333523125788297" />
  </atomArray>
  <bondArray>
    <bond atomRefs2="a1 a2" order="1" />
    <bond atomRefs2="a2 a3" order="1" />
    <bond atomRefs2="a3 a4" order="2" />
    <bond atomRefs2="a3 a5" order="1" />
    <bond atomRefs2="a5 a6" order="2" />
    <bond atomRefs2="a6 a7" order="1" />
    <bond atomRefs2="a6 a8" order="1" />
    <bond atomRefs2="a8 a9" order="1" />
    <bond atomRefs2="a9 a10" order="2" />
    <bond atomRefs2="a5 a10" order="1" />
    <bond atomRefs2="a10 a11" order="1" />
    <bond atomRefs2="a11 a12" order="2" />
    <bond atomRefs2="a12 a13" order="1" />
    <bond atomRefs2="a13 a14" order="2" />
    <bond atomRefs2="a9 a14" order="1" />
    <bond atomRefs2="a8 a15" order="1" />
    <bond atomRefs2="a15 a16" order="2" />
    <bond atomRefs2="a16 a17" order="1" />
    <bond atomRefs2="a16 a18" order="1" />
    <bond atomRefs2="a18 a19" order="2" />
    <bond atomRefs2="a19 a20" order="1" />
    <bond atomRefs2="a20 a21" order="2" />
    <bond atomRefs2="a15 a21" order="1" />
  </bondArray>
</molecule>
</cml>
